# Supplementary material for: Random forest classification as a tool in epidemiological modelling: Identification of farm-specific characteristics relevant for the occurrence of Fasciola hepatica on German dairy farms
Source: PLoS One. 2023 Dec 21;18(12):e0296093. doi: 10.1371/journal.pone.0296093 (PMC10735020; doi:10.1371/journal.pone.0296093)
Supplement: S1 Data — (CSV) [file pone.0296093.s004.csv]

Fasciola	Underconditioned	Overconditioned	Optimally_conditioned	Udder_hygiene	Leg_hygiene	Hocks	Lame	Tail	Parity	Pasture	Exercise	Housing	Year	Season	Satisfaction_animal_health	Strain	Emotional_relationship	Continuing_education	Herd_size	Milk_yield	Milk_fat	Milk_protein	Calving_interval	SCC	Facial_expression	Temperature_ears	Temperature	Udder_control	BHB_check	Energy_compounds	BCS_check	Vitamins	HHS	Anthelmintics	Documentation
0	0.24137931	0.051724138	0.706896552	0.118644068	0.254237288	0.203389831	26.01626016	0.118644068	2.25764837	1	0	Laufstall	2017	winter	3	1	3	3	121	10371.37253	365.5503855	344.9600654	409.8274573	147.8851925	2	1	1	1	2	1	0	2	1	0	1
1	0.141414141	0.202020202	0.656565657	0.479591837	0.418367347	0.224489796	25.25252525	0.030612245	2.301539094	1	0	Laufstall	2017	spring	1	2	3	3	99	8965.662025	371.8993947	296.5426867	390.0727049	235.0911942	1	1	2	1	0	2	0	0	0	0	0
0	0.115942029	0.260869565	0.623188406	0.072992701	0.211678832	0.02189781	5.035971223	0.072992701	2.763699971	1	0	Laufstall	2017	spring	3	1	3	3	133	9934.464988	414.9626739	339.9154949	402.9146335	196.3673231	1	1	2	1	2	2	1	2	1	1	1
0	0.22513089	0.083769634	0.691099476	0.194736842	0.289473684	0.042105263	36.26943005	0.136842105	2.452168426	1	0	Laufstall	2017	summer	3	3	1	3	188	9652.16573	386.6749933	324.9402679	404.3161156	276.6420483	0	2	2	1	0	2	0	0	1	0	0
0	0.125	0.110576923	0.764423077	0.126213592	0.213592233	0.087378641	16.34615385	0.131067961	2.558457294	0	0	Laufstall	2017	summer	3	3	3	3	205	9316.509557	387.9488974	322.6200891	378.5849429	236.7753064	0	2	0	1	2	1	2	0	1	0	1
0	0.133333333	0.066666667	0.8	0.117647059	0	0.058823529	23.52941176	0	2.874513977	1	0	pasture system	2017	spring	3	3	3	3	17	7345.212188	314.2003983	243.5174732	413.8686951	663.9404695	1	1	0	1	2	0	2	0	0	0	0
0	0.36	0	0.64	0.270833333	0.270833333	0.166666667	34.04255319	0.083333333	2.640588306	1	0	Laufstall	2017	summer	3	1	2	1	50	9326.629153	392.3437557	308.074353	439.7821478	154.1132447	2	2	1	1	2	1	0	2	1	0	0
0	0.078125	0.125	0.796875	0.0625	0.25	0.125	27.69230769	0.1875	2.433843553	0	0	Laufstall	2017	summer	3	1	3	3	67	10838.21994	430.5812564	364.7734602	398.4166719	267.3725106	1	2	2	1	2	2	0	0	0	0	1
1	0.051282051	0.256410256	0.692307692	0.315789474	0.473684211	0.118421053	3.896103896	0.092105263	2.604919855	1	0	pasture system	2017	summer	3	1	3	1	79	7951.043711	357.246909	269.2900475	359.347219	134.3750644	2	2	2	1	0	1	0	0	1	0	0
1	0.153846154	0	0.846153846	0.180327869	0.836065574	0.098360656	27.86885246	0.114754098	2.50391923	1	1	Laufstall	2017	summer	3	3	3	0	63	7460.419048	326.1199524	248.1638563	395.3897166	180.6971656	0	1	0	1	0	1	0	0	1	0	0
0	0.193877551	0.091836735	0.714285714	0.23655914	0.580645161	0.064516129	12.5	0.150537634	2.506811937	1	0	Laufstall	2017	summer	3	1	3	3	98	8659.065035	374.9109656	292.0640824	400.0013997	235.2451966	0	2	0	1	2	2	0	0	1	0	1
0	0.228571429	0.114285714	0.657142857	0.231884058	0.391304348	0.028985507	16.17647059	0.115942029	2.429390367	1	0	Laufstall	2017	summer	3	2	3	3	71	9428.268939	378.0078975	314.4720454	404.6536062	184.326158	1	2	0	1	0	0	1	0	0	2	0
0	0.058823529	0.211764706	0.729411765	0.268292683	0.304878049	0.012195122	20	0.146341463	2.915773918	1	1	Laufstall	2017	summer	3	3	2	3	88	8059.999809	366.1042086	274.8302191	406.0973288	250.1089915	1	2	2	2	2	1	0	1	0	0	0
1	0.294117647	0.058823529	0.647058824	0.1	0	0.1	9.090909091	0.15	2.726802187	1	0	pasture system	2017	summer	3	3	3	0	26	8128.891849	324.9452073	268.8103204	411.6172219	187.0810631	2	2	0	1	2	0	0	0	0	1	0
1	0.491803279	0.016393443	0.491803279	0.425925926	0.907407407	0.111111111	21.31147541	0.518518519	2.271490349	1	0	Laufstall	2017	summer	3	1	2	2	66	8237.716647	364.2082042	286.7062989	405.3813419	206.7272506	0	2	0	1	0	1	0	0	0	1	0
0	0.048387097	0.032258065	0.919354839	0.442622951	0.491803279	0.114754098	24.24242424	0.213114754	2.465076911	1	0	Laufstall	2017	summer	3	2	2	3	62	8820.538615	380.7223238	298.652951	385.8450154	176.3237079	1	1	2	1	2	1	0	1	1	1	0
0	0.329113924	0.012658228	0.658227848	0.579710145	0.869565217	0.057971014	13.92405063	0.144927536	2.30530439	1	0	Laufstall	2017	summer	2	1	2	2	79	7549.966369	321.5902378	254.766751	440.6344311	180.2438097	2	0	0	1	0	0	0	0	1	0	0
0	0.162790698	0.127906977	0.709302326	0.282352941	0.423529412	0.211764706	44.82758621	0.105882353	2.733789892	1	0	Laufstall	2017	summer	3	2	3	3	88	8698.693862	352.3404251	289.7203451	415.7596782	229.3091079	0	1	2	1	0	2	0	0	0	0	0
0	0.02	0.28	0.7	0.340909091	0.431818182	0.022727273	4.081632653	0.159090909	2.635288365	0	1	Laufstall	2017	winter	3	2	3	3	48	10024.89591	394.8380253	339.5605215	405.539976	250.9138441	1	1	1	1	2	2	1	1	1	0	0
0	0.072072072	0.18018018	0.747747748	0.132075472	0.41509434	0.08490566	12.14953271	0.132075472	2.614578996	1	0	Laufstall	2017	summer	3	2	3	3	103	9888.292692	397.5370264	332.0497039	417.153039	219.6622472	1	2	0	1	2	0	0	2	1	0	1
0	0.104761905	0.2	0.695238095	0.219047619	0.285714286	0.038095238	16.03773585	0.085714286	2.209479177	1	1	Laufstall	2017	winter	3	1	2	3	119	10132.45147	403.5155351	347.7712993	415.2503047	247.0563302	1	1	0	2	0	0	0	0	1	1	0
0	0.156716418	0.208955224	0.634328358	0.347826087	0.347826087	0.275362319	30.76923077	0.079710145	2.190478472	1	0	Laufstall	2017	summer	3	1	1	3	137	8252.809287	336.3471246	286.4673118	424.5947694	277.6451875	1	1	2	1	2	0	0	0	1	0	0
0	0.210526316	0.136842105	0.652631579	0.4375	0.652777778	0.215277778	42.93193717	0.256944444	2.292466156	0	0	Laufstall	2017	winter	2	3	1	1	192	9423.846916	346.5654379	315.3475872	386.3762142	242.139267	1	1	1	1	0	0	0	0	0	0	0
0	0.25	0.035714286	0.714285714	0.2	0.2	0	14.44444444	0.1	2.723259706	1	0	Laufstall	2017	autumn	3	3	3	1	92	8563.3042	344.7466152	289.6378199	449.3322574	230.2617264	1	2	2	1	2	0	0	0	0	2	1
0	0.146067416	0.191011236	0.662921348	0.157303371	0.213483146	0.303370787	34.83146067	0.06741573	2.33847517	1	0	Laufstall	2017	autumn	3	1	3	3	80	9286.401398	383.6199532	313.8389723	416.1940183	227.5291867	0	2	2	1	0	1	0	0	1	0	0
0	0.236363636	0.063636364	0.7	0.287234043	0.734042553	0.106382979	42.59259259	0.095744681	2.339808882	1	0	pasture system	2017	autumn	3	1	3	3	110	8678.019187	357.5312924	289.560484	457.236832	177.2931924	1	1	1	1	0	2	2	1	1	0	0
0	1	0	0	0.638554217	0.951807229	0.036144578	11.34020619	0.168674699	2.354660251	1	0	Laufstall	2017	autumn	3	1	3	3	107	7717.292012	305.0166967	261.7271551	399.2039836	168.9109241	2	2	0	0	0	0	0	0	1	0	0
0	0.20754717	0	0.79245283	0.204081633	0.795918367	0.163265306	19.23076923	0.020408163	2.168875534	1	0	Laufstall	2017	autumn	3	3	3	1	51	9088.870443	405.9177956	315.0899653	399.2510374	122.9494822	1	1	2	1	0	0	0	0	0	0	0
0	0.09009009	0.207207207	0.702702703	0.201834862	0.266055046	0.128440367	16.66666667	0.155963303	2.43515355	0	0	Laufstall	2017	autumn	1	3	3	3	106	10157.81073	382.3991214	332.3488756	402.0164051	226.1139247	1	2	2	2	2	1	1	0	1	0	0
0	0.048128342	0.144385027	0.807486631	0.273809524	0.30952381	0.220238095	21.50537634	0.047619048	2.265886721	1	1	Laufstall	2017	autumn	1	3	3	3	208	8778.628616	347.8263843	295.0909895	378.9069492	156.0438605	0	2	1	1	2	1	0	2	1	1	1
0	0.116071429	0.151785714	0.732142857	0.333333333	0.577777778	0.122222222	22.72727273	0.533333333	2.69360242	1	0	Laufstall	2017	autumn	1	1	2	3	108	7570.876321	335.6038406	257.6515635	408.9000762	211.7760334	2	2	0	0	0	2	0	0	0	1	0
0	0.188679245	0.113207547	0.698113208	0.20952381	0.352380952	0.114285714	50.46728972	0.180952381	2.351677605	1	1	Laufstall	2018	winter	3	3	3	3	119	10295.29145	406.3995545	349.5805271	407.9011435	188.1750445	1	1	1	1	2	0	0	0	1	0	0
0	0.253731343	0.194029851	0.552238806	0.079365079	0.26984127	0	26.86567164	0.095238095	2.48211206	0	0	Laufstall	2017	autumn	3	1	1	3	69	10251.23035	417.7839532	344.893309	414.3758329	211.9180039	2	2	2	2	0	1	0	0	1	0	0
1	0.156521739	0.052173913	0.791304348	0.814814815	0.925925926	0.148148148	33.33333333	0	2.588552225	1	1	Laufstall	2017	winter	2	1	3	3	116	9173.828893	381.8844961	325.0742377	434.6613195	220.4130992	1	2	2	1	0	2	0	0	0	0	0
0	0.035087719	0.210526316	0.754385965	0.096491228	0.201754386	0.061403509	11.66666667	0.131578947	2.092870655	0	1	Laufstall	2017	autumn	3	1	3	3	116	10900.03361	421.6710121	370.5915334	381.7092542	144.814271	1	2	0	1	1	1	0	1	1	0	1
1	0.293706294	0.062937063	0.643356643	0.401574803	0.68503937	0.141732283	58.06451613	0.086614173	2.434469431	1	0	Laufstall	2018	winter	2	1	3	1	145	8775.045622	354.8173196	291.2342642	412.5543771	179.7946041	1	2	0	1	0	1	0	0	0	0	0
0	0.081081081	0.243243243	0.675675676	0.27027027	0.243243243	0.162162162	18.91891892	0.081081081	1.609972672	1	0	Laufstall	2017	winter	1	1	3	3	36	10065.06104	385.8155364	349.8376734	410.1385762	171.8445439	0	0	0	1	0	0	0	1	1	0	0
0	0.058823529	0.058823529	0.882352941	0.136363636	0.636363636	0.068181818	5.882352941	0.068181818	2.684699288	1	0	other	2017	winter	3	1	3	2	48	9694.4767	386.4211556	326.5399296	418.5921863	209.0684339	1	2	2	1	2	2	1	0	0	0	0
0	0.333333333	0	0.666666667	0.136986301	0.164383562	0.054794521	27.39726027	0.054794521	3.730939003	1	1	Laufstall	2018	winter	3	1	3	3	72	6550.212586	273.7783295	217.5097136	386.2533521	225.3995629	1	1	2	1	0	0	0	0	0	2	1
0	0.352941176	0	0.647058824	0.22	0.6	0.1	12	0.16	2.992655525	1	0	Laufstall	2018	winter	2	1	1	2	50	8108.946282	328.8650398	272.792744	418.6879698	175.3001666	0	2	1	1	0	1	0	1	0	0	1
0	0.224137931	0.103448276	0.672413793	0.245283019	0.471698113	0.018867925	3.50877193	0.264150943	2.707635019	1	1	pasture system	2018	winter	3	1	2	3	58	11020.50226	446.6933561	386.0844796	414.5778672	230.9048075	1	2	2	1	0	0	0	0	0	0	0
1	0.341121495	0.03271028	0.626168224	0.211981567	0.470046083	0.216589862	15.06849315	0.087557604	2.76066938	1	0	Laufstall	2017	winter	3	1	3	3	207	7962.634408	325.5934796	273.1405274	407.5446234	210.4212164	1	2	0	1	0	0	0	0	1	1	0
1	0.114285714	0.057142857	0.828571429	0.210526316	0.447368421	0.078947368	48.64864865	0.105263158	1.845998898	1	0	Laufstall	2018	winter	2	2	3	3	38	8775.613354	356.4433356	300.0037401	471.1253506	228.6306228	1	2	2	1	0	0	0	0	0	0	0
1	0.145985401	0.160583942	0.693430657	0.184615385	0.223076923	0.030769231	28.87323944	0.123076923	2.197786295	1	0	Laufstall	2018	winter	1	1	3	3	136	9193.987903	388.5793662	328.6441367	417.2186292	199.0263407	2	2	2	2	0	1	0	2	1	0	0
1	0.067039106	0.251396648	0.681564246	0.232142857	0.375	0.232142857	13.88888889	0.160714286	2.459321084	1	0	Laufstall	2017	winter	3	1	3	3	170	8276.352449	348.0531424	285.2172241	434.6939321	194.3732965	1	2	2	1	2	0	1	1	1	0	1
0	0.141176471	0.117647059	0.741176471	0.102272727	0.170454545	0.079545455	52.80898876	0.102272727	2.69492614	1	0	Laufstall	2018	winter	3	1	3	3	84	8671.193247	338.7880369	286.5109399	402.0474235	187.4784535	1	2	2	1	2	1	0	0	1	1	0
0	0.116161616	0.267676768	0.616161616	0.06185567	0.190721649	0.056701031	22.22222222	0.293814433	2.508813308	1	0	Laufstall	2018	winter	3	2	2	3	196	8339.325388	363.7790085	283.775905	423.8008577	223.2949891	1	2	2	1	2	2	1	2	1	0	1
1	0.369230769	0.046153846	0.584615385	0.111111111	0.253968254	0.126984127	73.13432836	0.079365079	2.321173996	1	0	Laufstall	2018	winter	1	2	3	3	66	8336.7426	364.176972	283.6119639	423.8244179	221.2703622	2	2	2	1	0	1	0	0	0	0	0
0	0.287878788	0.060606061	0.651515152	0.06557377	0.098360656	0.032786885	17.64705882	0.081967213	2.978393016	1	0	Laufstall	2018	winter	3	3	3	3	67	10437.97359	403.3852576	352.6191237	405.3215644	210.7773201	2	1	2	1	0	1	0	0	1	0	0
0	0.185185185	0.12962963	0.685185185	0.037037037	0.037037037	0.018518519	22.22222222	0.074074074	2.456125756	1	0	Laufstall	2018	winter	1	1	3	3	54	10928.46341	442.209551	376.0683136	402.9581059	204.9972684	1	1	2	1	0	1	0	2	1	0	0
0	0.402777778	0.055555556	0.541666667	0.216216216	0.567567568	0.054054054	22.22222222	0.162162162	2.921257147	1	0	pasture system	2018	winter	2	3	3	3	72	8922.821698	330.5279657	295.5266926	428.6692121	234.5303538	2	1	2	1	2	2	0	0	1	0	0
0	0.132743363	0.212389381	0.654867257	0.205128205	0.551282051	0.051282051	18.91891892	0.320512821	2.732319398	1	0	Laufstall	2017	winter	3	1	3	1	99	9552.251909	395.5647043	319.4975855	406.643828	328.6324709	1	2	2	1	2	0	0	0	1	0	1
0	0.287878788	0.015151515	0.696969697	0.472222222	0.805555556	0.180555556	29.16666667	0.083333333	2.742679697	1	0	Laufstall	2018	winter	3	1	3	2	75	8582.169698	347.6659821	289.6908723	402.650429	205.6371737	1	2	2	1	2	2	0	2	1	0	0
0	0.074074074	0.088888889	0.837037037	0.222222222	0.422222222	0.318518519	21.58273381	0.037037037	2.311722265	0	0	pasture system	2018	spring	3	3	1	3	132	11181.22375	436.8647197	373.4882122	401.4031586	198.4294814	1	2	2	1	2	2	1	0	0	0	0
0	0.214953271	0.168224299	0.61682243	0.13592233	0.13592233	0.038834951	47.22222222	0.087378641	2.444203327	0	1	Laufstall	2018	winter	3	1	3	3	110	9648.125828	405.9717803	329.1185802	403.8909645	286.0243635	1	1	2	1	2	2	0	1	1	0	0
0	0.207692308	0.153846154	0.638461538	0.198529412	0.220588235	0.183823529	45.18518519	0.169117647	2.701500505	1	1	Laufstall	2018	spring	1	2	3	3	135	8751.488967	356.4199591	300.6119653	442.972301	240.5916444	1	2	2	1	2	0	0	1	0	1	0
0	0.156862745	0.117647059	0.725490196	0.019607843	0.196078431	0.098039216	16.98113208	0.156862745	2.491979018	1	0	Laufstall	2018	spring	1	1	3	3	50	9518.061024	400.7674445	324.9515899	418.9558726	165.1329346	1	2	2	1	2	1	0	0	0	2	0
1	0.157894737	0.052631579	0.789473684	0.467153285	0.802919708	0.248175182	13.23529412	0.094890511	2.414695689	1	0	Laufstall	2017	winter	3	1	3	3	142	7565.527478	308.9556507	249.6030821	403.7015898	213.3758643	1	2	0	1	0	2	0	0	0	0	0
0	0.058823529	0.117647059	0.823529412	0.058823529	0.088235294	0.029411765	0	0.029411765	2.886649293	1	0	other	2018	spring	3	1	3	3	41	4362.310074	202.1394688	145.193512	435.9389037	319.0914179	1	1	2	1	2	2	1	0	0	0	0
0	0.214285714	0.089285714	0.696428571	0.035087719	0	0.122807018	17.54385965	0.175438596	2.681008725	1	0	Laufstall	2018	spring	3	2	3	3	56	11002.64222	456.4937862	369.0223624	393.3839117	201.0269492	2	1	2	1	0	1	0	2	1	0	0
0	0.198019802	0.148514851	0.653465347	0.04040404	0.141414141	0.03030303	14.85148515	0.171717172	2.603252249	1	0	pasture system	2018	spring	2	3	3	3	102	10728.13384	417.1369699	353.2774869	406.9161083	231.7826104	2	2	2	1	1	1	0	0	1	0	0
0	0.238095238	0.095238095	0.666666667	0.245614035	0.666666667	0.122807018	33.33333333	0.070175439	2.260486411	1	0	Laufstall	2018	spring	2	1	1	3	63	8641.172957	349.2389455	291.8516122	407.5677318	216.0175428	1	2	2	2	0	2	0	2	1	1	0
0	0.257281553	0.033980583	0.708737864	0.059633028	0.252293578	0.073394495	18.10344828	0.059633028	2.413589316	1	0	Laufstall	2018	spring	3	1	3	3	226	10908.56981	435.61638	368.6895051	395.3827394	198.2680003	1	1	2	1	2	1	2	1	1	0	0
0	0.257142857	0.057142857	0.685714286	0.121212121	0.03030303	0.272727273	14.28571429	0.060606061	2.355838716	1	0	other	2018	spring	2	1	2	3	37	7094.304824	304.4221618	235.4420937	411.6408597	281.4556026	0	1	2	1	2	2	0	0	0	0	0
0	0.219730942	0.103139013	0.677130045	0.052401747	0.205240175	0.082969432	26.63755459	0.152838428	2.344729346	0	1	Laufstall	2018	spring	3	3	3	3	448	7085.822586	304.3984961	235.6057921	411.4200398	220.1658587	1	2	2	1	0	0	0	0	1	0	0
1	0	1	0	0.376470588	0.4	0.058823529	26.47058824	0.188235294	2.628796039	1	1	Laufstall	2018	spring	3	3	3	3	106	7723.037153	329.9416099	285.5578337	392.3440562	226.5695477	0	2	2	1	2	1	0	0	0	0	1
0	0.307692308	0.076923077	0.615384615	0.476190476	0.547619048	0.357142857	42.59259259	0.071428571	2.318630673	1	0	Laufstall	2018	spring	1	1	3	3	50	9008.368271	368.1922545	305.3464025	392.8499564	174.5967685	0	2	1	0	0	1	0	2	1	2	0
0	0.163636364	0.054545455	0.781818182	0.086206897	0.155172414	0.396551724	51.72413793	0	1.97782124	0	0	Laufstall	2018	spring	2	1	3	3	61	9573.361392	403.6228455	333.8049195	405.3723895	314.0397858	1	1	2	1	0	2	0	1	1	0	0
0	0.385964912	0.035087719	0.578947368	0.244444444	0.177777778	0.311111111	50	0.066666667	2.410111453	0	0	Laufstall	2018	spring	3	1	3	3	49	6798.239892	280.0159449	232.7579424	412.1765014	305.2759707	1	2	2	1	2	1	0	0	1	0	0
1	0.092307692	0.076923077	0.830769231	0.111111111	0.047619048	0.063492063	18.46153846	0.079365079	2.665043097	1	0	Laufstall	2018	spring	3	1	3	3	66	9395.470822	370.0277068	317.1611288	413.0479192	277.8121876	1	2	2	1	2	1	1	0	0	0	0
0	0.328571429	0.042857143	0.628571429	0.360655738	0.459016393	0.327868852	34.72222222	0.098360656	1.847928077	0	0	Laufstall	2017	winter	1	1	2	3	63	7169.240872	307.7799266	246.516573	460.3151284	458.648687	2	1	2	1	2	0	0	2	1	0	0
0	0.28	0.07	0.65	0.098901099	0.296703297	0.164835165	17.70833333	0.054945055	2.413866397	1	0	Laufstall	2017	spring	2	1	3	3	96	8226.426643	339.3040586	274.2175054	372.536978	202.2871299	1	1	2	1	2	2	1	0	0	1	1
0	0.130434783	0.065217391	0.804347826	0.102941176	0.242647059	0.058823529	14.28571429	0.264705882	2.395717956	1	1	Laufstall	2018	spring	2	2	2	3	138	9735.591747	395.9963034	332.1048801	370.3721669	149.4817099	1	1	2	1	0	2	0	0	1	0	0
0	0.134831461	0.123595506	0.741573034	0.068965517	0.24137931	0.287356322	29.78723404	0	2.299379419	1	0	Laufstall	2018	spring	2	3	3	1	84	10504.40635	417.7400268	351.6779163	420.9843063	213.2473665	0	2	0	1	0	1	0	0	0	0	0
0	0.125	0.017857143	0.857142857	0.033898305	0.101694915	0.288135593	19.67213115	0.101694915	1.934020005	1	1	Laufstall	2018	spring	3	1	3	1	59	9000.366194	371.8880732	306.2711388	388.5251013	198.6869982	1	2	2	1	2	2	0	0	0	1	0
0	0.198019802	0.01980198	0.782178218	0.264705882	0.460784314	0.323529412	24.50980392	0.068627451	2.634290907	1	0	Laufstall	2018	summer	3	1	3	3	101	8839.414024	355.0809179	291.2924255	404.6723354	156.3552501	1	2	2	1	2	2	1	2	0	1	0
0	0.35483871	0	0.64516129	0.34375	0.9375	0	27.27272727	0.34375	3.402453211	1	0	other	2018	summer	3	3	3	3	33	8203.525548	345.8153225	278.9765684	408.5594664	359.3730058	0	1	2	1	0	2	0	0	0	0	0
0	0.150442478	0.185840708	0.663716814	0.303571429	0.401785714	0.178571429	19.16666667	0.071428571	2.351589472	1	0	Laufstall	2017	winter	1	1	3	3	124	10413.4619	409.8333978	351.1110056	410.3080964	241.1590576	1	2	2	1	2	1	0	0	1	1	1
0	0.125827815	0.178807947	0.695364238	0.368794326	0.283687943	0.078014184	12.83783784	0.156028369	2.319620207	1	0	Laufstall	2017	spring	3	1	3	3	155	9742.39845	383.6243234	326.001985	419.038635	211.7207001	1	2	2	1	0	1	0	0	1	0	0
0	0.222222222	0.037037037	0.740740741	0.086419753	0.135802469	0.259259259	44.44444444	0.345679012	2.836177555	0	0	Laufstall	2018	summer	2	1	3	3	81	10483.8775	430.8954266	340.8788228	398.7864071	158.0576849	1	1	2	1	0	2	0	0	1	0	0
1	0.343283582	0.029850746	0.626865672	0.034482759	0.293103448	0.043103448	23.07692308	0.094827586	2.815991161	1	1	Laufstall	2018	summer	3	2	3	3	114	8973.189803	364.3523617	295.1706875	395.9503032	213.9044606	1	2	0	1	2	1	0	0	1	0	0
0	0.203539823	0.07079646	0.725663717	0.116071429	0.348214286	0.303571429	25.89285714	0.071428571	2.304762594	1	1	Laufstall	2018	summer	3	1	2	3	112	9276.941761	378.6647704	316.7690056	435.1330811	222.6956787	1	2	0	2	0	0	0	0	0	0	0
0	0.156862745	0.098039216	0.745098039	0.16	0.26	0.44	23.52941176	0.02	2.131377401	1	0	Laufstall	2018	summer	2	2	3	3	48	9958.398743	406.4371737	346.5597675	439.6473417	189.5684764	1	1	2	1	2	2	0	0	0	0	0
0	0.161849711	0.075144509	0.76300578	0.117408907	0.218623482	0.08097166	31.74603175	0.251012146	2.485382994	0	0	Laufstall	2018	summer	1	1	3	3	486	11055.27331	426.6322794	383.0051708	386.2548948	246.9028096	2	2	0	1	2	2	1	0	1	0	1
0	0.129032258	0.032258065	0.838709677	0.112244898	0.224489796	0.12244898	22.54901961	0.153061224	2.460762613	1	0	Laufstall	2018	summer	2	1	3	3	105	9948.830549	404.7610698	341.4068097	400.0279177	201.5133429	1	0	2	1	0	2	0	0	1	0	1
1	0.206521739	0.010869565	0.782608696	0.152173913	0.565217391	0.043478261	13.97849462	0.391304348	2.44885563	1	0	Laufstall	2018	summer	3	3	2	3	96	8221.690393	352.4809059	274.058003	418.0008844	173.429783	1	2	0	1	0	2	0	1	1	2	0
0	0.1875	0.03125	0.78125	0.62962963	0.333333333	0.111111111	28.125	0.037037037	1.93612048	1	0	pasture system	2018	summer	3	2	2	3	31	9116.245267	375.5211602	315.5314944	474.9618962	252.0532271	1	2	1	1	0	0	0	0	1	0	0
0	0.121212121	0.151515152	0.727272727	0.042857143	0.071428571	0.057142857	15.71428571	0.114285714	2.446016209	1	0	Laufstall	2018	summer	3	1	3	3	67	9438.828007	389.8167007	324.2962121	401.6627111	144.5796121	1	0	2	1	2	2	0	0	0	0	0
0	0.14516129	0.129032258	0.725806452	0.040322581	0.137096774	0.040322581	21.77419355	0.080645161	2.562243674	1	0	Laufstall	2018	summer	3	2	3	3	115	11213.14248	437.073463	387.0642961	397.1490404	211.7606149	1	1	2	2	0	2	0	2	0	0	1
0	0.125	0.05	0.825	0.073170732	0.073170732	0	2.43902439	0	2.679809881	1	1	other	2018	summer	3	1	3	3	39	7410.671368	291.7359108	242.2371364	439.0899848	151.6101417	2	2	1	1	0	0	0	0	0	0	0
0	0.220588235	0.088235294	0.691176471	0.059701493	0.223880597	0.074626866	25	0.194029851	2.399981285	1	0	Laufstall	2018	summer	3	3	3	3	69	9898.649193	392.4773936	331.4359929	397.8314468	175.8650382	1	1	2	1	2	2	1	2	0	0	0
0	0.333333333	0.045045045	0.621621622	0.180952381	0.19047619	0.057142857	27.02702703	0.095238095	2.212152741	0	0	Laufstall	2017	winter	1	1	3	3	105	9711.559623	414.1841588	340.0054333	412.8540381	198.2447539	0	2	2	1	2	2	1	2	0	1	0
0	0.28	0.04	0.68	0.064935065	0.285714286	0.025974026	11.53846154	0.012987013	3.200062383	1	0	Laufstall	2018	summer	3	2	2	3	81	9535.64308	378.0754578	318.0840558	422.0956202	284.5109283	1	2	1	1	2	1	0	0	1	0	1
0	0.24137931	0.022988506	0.735632184	0.106666667	0.426666667	0.213333333	29.88505747	0.106666667	2.197133453	0	0	Laufstall	2018	autumn	1	3	3	3	85	10161.29229	384.6783562	342.8833417	391.2028972	206.3481695	1	1	0	1	0	0	0	2	1	0	1
0	0.265306122	0.020408163	0.714285714	0.043478261	0.326086957	0.065217391	8.163265306	0.065217391	2.358877822	1	0	Laufstall	2018	summer	3	1	3	3	46	7921.19199	310.9219101	268	411.3767592	274.137938	1	2	2	2	0	0	0	1	0	1	1
0	0.367346939	0.020408163	0.612244898	0.041237113	0.340206186	0.041237113	17.47572816	0.144329897	2.783265803	1	0	Laufstall	2018	summer	3	2	3	1	99	9814.793736	402.2006953	329.5305558	417.0417063	178.583994	2	2	0	2	2	1	0	0	1	0	0
1	0.296296296	0	0.703703704	0.074074074	0.148148148	0.037037037	0	0.074074074	2.261173451	1	1	Laufstall	2018	autumn	1	3	2	1	24	7025.383228	305.7045188	241.0318323	418.7516157	165.5802934	0	1	0	1	2	0	0	1	1	1	0
0	0	0.5	0.5	0.042253521	0.126760563	0.014084507	16.90140845	0.098591549	2.821242279	1	1	Laufstall	2018	autumn	3	2	3	3	69	9745.381775	393.3361612	330.0529222	400.2578663	188.5067718	2	0	2	1	0	2	0	0	1	2	1
0	0.17037037	0.007407407	0.822222222	0.202797203	0.293706294	0.174825175	34.75177305	0.160839161	2.380758876	0	1	Laufstall	2018	summer	1	3	1	2	141	9928.285579	363.0365541	334.48508	394.516318	242.6923822	0	2	0	1	0	2	0	0	0	0	0
0	0.277372263	0.058394161	0.664233577	0.389830508	0.788135593	0.305084746	57.24637681	0.228813559	2.48552545	0	1	Laufstall	2018	autumn	1	1	3	3	142	6791.541238	298.148671	238.8612689	426.3749949	244.7943574	1	2	1	1	0	0	0	0	0	0	0
0	0.225806452	0.193548387	0.580645161	0.392857143	0.142857143	0.142857143	29.41176471	0.107142857	2.177176999	1	0	other	2018	summer	3	1	3	3	34	8969.596972	355.8272578	307.7901174	398.1812372	225.2874102	1	2	2	1	0	1	0	2	1	0	0
0	0.129032258	0.064516129	0.806451613	0.048387097	0.080645161	0	6.349206349	0.129032258	2.635792111	1	0	Laufstall	2018	summer	3	1	3	3	61	8867.911774	344.8117947	299.7132737	385.65878	162.8030938	0	0	1	1	0	0	0	2	0	0	0
0	0.156862745	0.009803922	0.833333333	0.064814815	0.277777778	0.333333333	29.62962963	0.296296296	2.686615257	1	1	Laufstall	2018	autumn	2	2	3	3	110	9973.876776	410.5139969	338.2645136	402.0929815	194.8759938	1	2	2	1	2	1	0	0	0	0	0
0	0.427536232	0	0.572463768	0.310606061	0.757575758	0.068181818	20.30075188	0.106060606	2.781315921	1	1	Laufstall	2018	autumn	2	3	3	3	135	8340.13476	323.4994425	268.7269254	395.321652	208.2861455	2	0	2	2	2	1	0	0	0	2	1
0	0.119402985	0.029850746	0.850746269	0.286407767	0.650485437	0.101941748	21.18226601	0.237864078	2.485833836	0	1	Laufstall	2018	autumn	3	1	3	3	277	10162.71967	392.5961684	338.3916239	399.2532102	279.6296119	1	1	1	1	1	2	1	0	1	0	1
1	0.310344828	0	0.689655172	0.2	0.633333333	0.066666667	3.333333333	0.133333333	2.395428439	1	0	other	2018	autumn	3	3	3	3	30	8517.687718	363.9928857	277.2556663	411.047196	153.029723	1	1	2	1	2	2	0	0	0	1	0
1	0.291666667	0	0.708333333	0.014285714	0.585714286	0	2.816901408	0.185714286	3.20841383	1	1	Laufstall	2018	autumn	3	1	3	3	73	5877.383236	235.1865105	195.4646584	401.9190813	216.8362186	1	2	0	1	0	0	0	0	0	0	0
0	0.386666667	0.053333333	0.56	0.162162162	0.283783784	0.324324324	39.74358974	0.081081081	2.540344096	1	0	Laufstall	2018	autumn	1	1	3	2	73	9339.864917	367.0256515	312.9337847	452.4699794	259.8178639	1	1	0	1	0	1	0	0	1	0	1
0	0	0.5	0.5	0.066666667	0.066666667	0.2	0	0.066666667	1.947098482	1	0	other	2017	spring	3	2	3	3	30	7291.432957	322.5443133	251.4816656	417.4708419	187.697616	2	2	2	1	0	2	0	0	0	0	0
0	0.271676301	0.011560694	0.716763006	0.161676647	0.538922156	0.281437126	32.75862069	0.053892216	2.305866553	0	0	Laufstall	2018	autumn	3	2	3	3	170	11343.74234	458.5441629	392.0411703	401.9946178	212.86808	1	2	2	1	2	2	1	2	1	0	0
0	0.080645161	0.14516129	0.774193548	0.032258065	0.290322581	0.032258065	3.174603175	0.096774194	2.932685664	0	0	Laufstall	2018	autumn	3	2	3	0	62	9606.588175	382.628843	333.3773697	434.8078827	123.5641541	1	2	2	1	0	0	0	0	1	0	0
0	0.162162162	0.162162162	0.675675676	0.352941176	0.617647059	0.117647059	23.07692308	0.264705882	2.269839316	1	1	Laufstall	2018	autumn	2	1	3	1	38	10683.51574	438.6321215	367.0955229	413.4063881	215.3568913	0	1	0	1	0	1	1	0	0	0	0
0	0.314516129	0.016129032	0.669354839	0.279661017	0.576271186	0.127118644	34.12698413	0.042372881	2.936248741	1	0	Laufstall	2018	autumn	2	1	3	2	123	9599.596021	382.3017273	333.1755621	434.682331	205.0808752	1	2	2	1	0	2	0	0	0	1	0
0	0.076923077	0.038461538	0.884615385	0.106382979	0.276595745	0	15.09433962	0.106382979	2.440682379	1	0	other	2018	autumn	3	1	2	3	54	11621.83731	456.6096479	391.5151122	443.503565	245.0037029	1	2	2	1	0	2	0	0	0	0	1
0	0.352380952	0.038095238	0.60952381	0.118811881	0.297029703	0.03960396	42.99065421	0.069306931	2.508482532	0	1	Laufstall	2018	autumn	2	2	3	3	105	10420.34426	443.5565344	348.6957865	430.9313659	187.6486074	2	2	0	1	0	1	0	0	1	0	0
0	0.285714286	0.057142857	0.657142857	0.506849315	0.465753425	0.082191781	47.16981132	0.219178082	2.633354853	0	0	Laufstall	2018	winter	3	1	3	3	217	8482.832299	342.1407013	288.3664021	410.2490823	262.7464568	1	2	0	2	2	0	0	0	1	0	0
0	0.134615385	0.076923077	0.788461538	0.078431373	0.058823529	0.078431373	32.69230769	0.098039216	2.394536441	0	1	Laufstall	2018	winter	1	1	1	2	51	9461.210385	408.3406223	330.7850712	411.9567272	173.6923068	2	2	0	1	2	1	0	1	0	0	0
0	0.108108108	0.054054054	0.837837838	0.857142857	0.657142857	0.314285714	28.20512821	0.171428571	2.2635284	1	0	other	2019	winter	3	2	3	3	41	8713.676547	364.4290973	298.9739762	428.3634596	141.5121992	2	2	2	1	2	1	0	1	1	0	0
0	0.323529412	0.029411765	0.647058824	0.378787879	0.560606061	0.303030303	57.35294118	0.075757576	2.215742324	0	0	Laufstall	2019	winter	2	2	3	3	68	8668.087938	354.2908363	294.3455222	424.0907138	194.5828868	2	2	2	2	0	0	0	0	0	0	0
0	0.24375	0.1125	0.64375	0.288288288	0.432432432	0.243243243	0	0.117117117	2.24686378	0	0	pasture system	2017	winter	3	1	3	3	147	6677.601199	284.7751021	232.6515978	534.1738728	284.6870113	1	2	2	1	0	2	0	0	0	0	0
0	0.120300752	0.233082707	0.646616541	0.076923077	0.246153846	0	17.1641791	0.061538462	2.11845148	0	0	Laufstall	2019	winter	3	2	3	3	134	10877.70154	439.7308824	378.7123807	416.469168	178.3908311	1	1	1	1	0	2	0	0	0	0	0
0	0.090277778	0.083333333	0.826388889	0.076923077	0.335664336	0.160839161	34.48275862	0.062937063	2.67683823	1	0	Laufstall	2019	summer	1	3	3	3	142	9625.367226	398.2066266	329.4833664	384.4342727	171.5813447	2	1	2	1	0	2	0	0	1	0	0
1	0.306451613	0.14516129	0.548387097	0.044444444	0.377777778	0.177777778	19.04761905	0.088888889	1.818970202	1	0	Laufstall	2019	winter	3	2	3	3	60	7498.948811	325.6832746	266.9712182	552.4340998	342.0036648	2	0	0	1	0	2	0	0	0	0	0
0	0.3	0.1	0.6	0.085106383	0.276595745	0.106382979	76.92307692	0.14893617	2.455852187	1	0	Laufstall	2019	winter	1	3	3	3	52	7684.338965	323.2324759	268.0925853	400.9515073	273.4386952	0	2	0	1	2	0	0	0	0	0	0
0	0.089430894	0.37398374	0.536585366	0.056910569	0.18699187	0.056910569	16.12903226	0.06504065	2.506930313	0	0	Laufstall	2017	spring	1	1	3	3	117	10306.49351	412.9047283	340.7294637	419.027247	234.525199	1	1	2	1	0	1	0	0	1	0	0
0	0.086538462	0.163461538	0.75	0.113402062	0.659793814	0.010309278	3.846153846	0.103092784	3.702631251	1	1	Laufstall	2019	winter	3	1	3	3	103	5810.79022	246.197907	190.7533228	421.4740098	268.7852389	2	2	0	1	2	0	0	0	0	0	0
0	0.254545455	0.036363636	0.709090909	0.212765957	0.659574468	0.212765957	38.88888889	0.191489362	2.065078835	1	0	Laufstall	2019	winter	3	3	1	3	57	10172.24396	385.4223927	334.1792757	390.8797677	155.2365542	1	1	2	1	0	2	0	0	0	1	0
0	0.214953271	0.121495327	0.663551402	0.158415842	0.356435644	0.316831683	41.66666667	0.108910891	2.383747178	0	1	Laufstall	2019	winter	3	1	3	3	108	9052.528541	365.5933788	320.842343	395.0303823	289.9155138	1	2	2	1	0	1	0	0	0	0	0
0	0.205882353	0.058823529	0.735294118	0.292682927	0.512195122	0.195121951	31.13207547	0.012195122	2.102404536	1	0	Laufstall	2019	spring	2	3	3	3	115	7670.116777	310.1673206	260.4429235	458.2722501	185.0825452	1	2	0	1	0	1	0	2	1	1	1
0	0.026315789	0.289473684	0.684210526	0.236842105	0.131578947	0.184210526	0	0.026315789	2.688615106	1	1	other	2017	spring	3	3	3	3	38	10084.44363	392.0636421	348.2081139	397.0696317	309.1689881	2	1	2	1	2	2	1	0	1	0	0
0	0.102040816	0.040816327	0.857142857	0.638297872	0.638297872	0.14893617	47.05882353	0.319148936	2.351703445	0	0	Laufstall	2019	winter	3	3	1	3	47	9646.297159	396.6250759	331.0339722	400.4266832	184.5551836	0	1	2	1	0	0	0	0	1	0	0
0	0.177419355	0.032258065	0.790322581	0.193548387	0.516129032	0.193548387	25	0.258064516	2.532134445	1	0	Laufstall	2019	spring	3	1	2	3	62	9880.948204	389.0117122	334.4265292	401.1155802	160.2657971	1	1	2	1	0	2	0	1	0	0	0
0	0.129032258	0.225806452	0.64516129	0.298507463	0.656716418	0.223880597	40.29850746	0.358208955	2.664241312	0	0	Laufstall	2019	spring	3	2	3	3	69	8906.832545	360.8040259	306.5169802	410.2153591	217.9701506	1	0	0	1	0	1	0	0	1	0	1
0	0.14893617	0.106382979	0.744680851	0.130434783	0.326086957	0	37.5	0.195652174	2.385320756	1	0	Laufstall	2019	spring	3	3	3	3	48	8664.108338	362.6049926	293.5609918	428.1155995	167.3938328	2	1	2	1	0	2	0	0	0	0	0
1	0.279411765	0.014705882	0.705882353	0.317460317	0.555555556	0.111111111	22.05882353	0.222222222	2.892755025	1	0	Laufstall	2019	spring	3	3	3	3	67	8475.044315	361.2875903	279.4489383	402.8796017	176.3102707	1	2	2	0	0	0	0	0	0	0	1
0	0.380952381	0	0.619047619	0.425	0.325	0.475	61.36363636	0.075	1.981632984	1	0	Laufstall	2019	spring	1	1	2	3	38	7930.777909	332.9214937	276.232403	419.6649922	248.3546356	2	1	0	1	0	0	0	0	0	0	0
0	0.333333333	0	0.666666667	0.375	0.3125	0	10.52631579	0.0625	2.227510153	1	1	pasture system	2019	spring	3	1	2	3	20	7849.363036	327.3352018	265.6398127	383.1825922	125.4555461	0	2	0	1	0	2	0	2	0	2	0
0	0.2	0.05	0.75	0.368421053	0.565789474	0.065789474	16.88311688	0.171052632	2.73542015	1	0	Laufstall	2019	spring	3	2	3	3	79	8748.105896	369.712083	289.3340442	400.7241752	187.4799369	2	1	0	1	0	0	1	0	0	0	1
0	0.365384615	0.038461538	0.596153846	0.176470588	0.31372549	0.37254902	53.84615385	0	2.029145182	1	0	Laufstall	2019	spring	2	1	3	0	52	8522.026257	355.7419331	294.4345498	462.4678358	197.7698459	1	1	2	0	0	1	0	0	0	0	0
0	0.122807018	0.122807018	0.754385965	0.05	0.116666667	0.033333333	25	0.066666667	2.128516457	1	0	Laufstall	2019	spring	3	1	2	3	59	10148.5591	407.3084375	345.9960075	397.1251891	328.3199767	1	2	2	1	0	1	0	0	1	0	1
1	0.367647059	0.014705882	0.617647059	0.192307692	0.375	0.105769231	40.18691589	0.115384615	2.563960645	1	0	Laufstall	2019	spring	3	1	2	1	105	8916.723906	358.2557377	303.8147517	405.116369	211.5131444	1	1	2	1	0	2	0	0	1	0	0
0	0.133333333	0.047619048	0.819047619	0.197916667	0.322916667	0.1875	10.37735849	0.072916667	2.246700578	1	1	Laufstall	2019	spring	2	3	3	3	97	10128.33115	427.7561653	362.5084683	402.2516297	185.4778288	2	2	2	2	2	1	0	0	0	0	0
1	0.220183486	0.091743119	0.688073394	0.388888889	0.759259259	0.361111111	41.81818182	0.074074074	2.184123047	1	1	Laufstall	2019	spring	1	1	3	3	109	7708.40518	298.9302786	249.8790715	440.3781604	239.3435394	1	2	2	1	0	0	2	0	0	0	0
0	0.328358209	0.074626866	0.597014925	0.314285714	0.442857143	0.142857143	54.28571429	0.028571429	2.408303313	1	0	Laufstall	2019	spring	1	1	3	0	69	8561.848489	373.8288601	290.5927321	464.6792433	213.3267565	1	1	0	1	0	0	0	0	0	0	1
0	0.225806452	0.075268817	0.698924731	0.258064516	0.623655914	0.172043011	53.76344086	0.086021505	2.381218792	1	0	Laufstall	2019	spring	3	2	1	3	89	9516.249602	393.4258332	332.9088893	414.635551	220.4894448	1	2	2	1	0	1	1	0	0	0	0
0	0.191836735	0.065306122	0.742857143	0.133333333	0.521568627	0.192156863	24.13793103	0.082352941	2.312319176	0	0	Laufstall	2019	summer	2	2	3	2	264	8984.6635	374.037278	317.6895048	409.962904	243.7049257	1	2	1	1	2	1	0	0	1	0	1
0	0.35	0.01	0.64	0.151162791	0.558139535	0.127906977	36.2745098	0.034883721	2.255609644	1	1	Laufstall	2019	spring	3	2	3	1	102	8466.879026	389.4320021	289.4727871	422.2027739	192.1439235	1	1	0	1	0	0	1	0	1	0	0
0	0.243243243	0.054054054	0.702702703	0.040540541	0.351351351	0.351351351	42.66666667	0.054054054	2.337234034	1	0	Laufstall	2019	spring	3	2	2	2	75	9303.87215	383.9476224	310.2766245	408.0430102	147.8153844	2	2	0	2	0	2	0	2	1	0	0
0	0.392156863	0.215686275	0.392156863	0.04	0.2	0.06	34.69387755	0.16	2.362559159	0	0	Laufstall	2019	spring	3	1	3	3	46	10772.17479	412.4366177	354.1752484	415.4086344	205.5396025	0	2	2	1	0	2	0	0	0	0	0
0	0.285714286	0	0.714285714	0.5	0.916666667	0	9.523809524	0.15	2.417431065	1	0	Laufstall	2019	spring	3	3	3	3	60	10265.32425	407.0315128	350.0695552	424.4346773	203.7316408	1	2	0	0	0	0	0	0	0	0	0
0	0.109090909	0.145454545	0.745454545	0.132075472	0.245283019	0.037735849	17.24137931	0.056603774	2.185328625	1	0	Laufstall	2017	winter	1	3	3	3	58	10173.2421	394.1668725	334.3876983	405.0449043	243.4090518	1	2	2	1	1	2	1	0	1	0	0
0	0.222222222	0.111111111	0.666666667	0.458715596	0.71559633	0.119266055	13.79310345	0.110091743	2.484278537	1	1	Laufstall	2017	spring	3	1	3	1	116	9598.397671	381.8467405	321.0264017	401.6864681	200.2878453	1	2	2	1	2	1	0	0	1	0	0
0	0.272727273	0.045454545	0.681818182	0.52173913	0.217391304	0.260869565	20	0.086956522	2.091857395	1	0	other	2019	spring	2	1	1	2	23	7632.458423	330.2441282	255.2863022	492.8685281	309.9325664	0	1	0	1	2	2	0	0	0	0	0
0	0.206896552	0.189655172	0.603448276	0.413793103	0.672413793	0.448275862	52.63157895	0.120689655	2.332330689	1	0	Laufstall	2019	spring	2	1	3	3	57	7258.29254	282.5342354	247.5417095	441.9683681	247.6732717	1	1	2	0	2	1	0	0	0	0	0
0	0.207446809	0.063829787	0.728723404	0.394444444	0.638888889	0.4	32.27513228	0.094444444	2.687783499	1	0	Laufstall	2019	spring	2	1	1	3	181	9694.089443	385.4242416	328.3638918	383.4260649	210.2142142	2	1	2	1	0	0	0	1	1	0	0
0	0.169491525	0.076271186	0.754237288	0.157407407	0.398148148	0.037037037	10.34482759	0.092592593	2.839650298	1	0	Laufstall	2017	spring	3	1	3	3	116	9303.502684	362.2032072	316.3702669	433.2280582	221.0025967	1	1	2	1	0	2	1	0	0	0	0
0	0.1875	0.142857143	0.669642857	0.467889908	0.752293578	0.201834862	53.44827586	0.137614679	2.382938907	1	1	Laufstall	2019	summer	3	1	3	3	125	10486.06166	432.7251309	357.1423782	390.9894233	186.6791288	1	2	2	1	0	1	0	0	1	0	1
0	0.223880597	0.074626866	0.701492537	0.212121212	0.651515152	0.03030303	5.970149254	0.060606061	2.201104724	1	0	Laufstall	2019	summer	3	2	2	3	66	9804.941421	393.7499597	327.0437264	413.0807093	213.1299582	1	2	0	0	0	2	0	0	1	0	0
0	0.086956522	0.130434783	0.782608696	0.220588235	0.632352941	0.264705882	19.11764706	0.058823529	2.28246217	1	0	Laufstall	2019	summer	3	2	3	3	63	9071.963426	377.3627211	321.5988334	402.766768	154.9597506	0	2	2	0	2	1	2	0	1	0	1
1	0.206730769	0.110576923	0.682692308	0.126262626	0.636363636	0.015151515	48.13084112	0.090909091	2.488796953	1	1	Laufstall	2019	summer	3	2	3	2	212	9492.982913	385.3449689	320.7329328	398.1906463	247.1235139	0	2	2	0	2	1	0	0	1	0	0
0	0.119565217	0.119565217	0.760869565	0.173913043	0.630434783	0.054347826	16.66666667	0.239130435	2.692851997	1	0	Laufstall	2019	spring	3	1	3	3	90	9999.072924	408.1531843	334.7224192	397.1470269	213.5269367	1	2	0	1	2	1	0	0	0	0	0
0	0.266666667	0	0.733333333	0.155555556	0.8	0.255555556	25.88235294	0.077777778	2.568702597	1	0	Laufstall	2019	summer	3	3	3	3	90	10726.53076	431.1631512	364.0027587	387.4106964	182.0004353	1	1	2	1	2	1	0	0	1	0	0
0	0.066666667	0.128888889	0.804444444	0.407239819	0.809954751	0.176470588	47.84482759	0.135746606	2.211254414	0	1	Laufstall	2019	summer	3	2	3	3	345	8587.515322	351.0273994	293.2766304	398.5615848	192.3114255	1	0	2	1	2	1	1	0	1	0	1
1	0.232142857	0.0625	0.705357143	0.523364486	0.803738318	0.186915888	33.91304348	0.140186916	2.595905497	1	1	Laufstall	2019	summer	2	3	3	3	111	7871.758781	352.3594979	270.8591817	388.5481646	199.8733734	1	1	2	1	2	1	0	0	0	0	0
0	0.134020619	0.175257732	0.690721649	0.177083333	0.666666667	0.260416667	35.71428571	0.333333333	2.327440226	1	0	Laufstall	2019	summer	2	1	3	2	99	9150.435159	374.5411465	311.2169661	392.4911002	242.7530394	2	1	0	2	0	0	0	0	0	0	1
1	0.434782609	0	0.565217391	0.086956522	0.130434783	0	23.80952381	0.043478261	2.572505687	1	0	pasture system	2019	summer	3	1	3	0	26	7380.646762	302.8623769	251.7805238	416.2054066	150.7274747	1	1	2	1	0	2	0	0	0	0	0
1	0.2	0.06	0.74	0.104166667	0.354166667	0	5.882352941	0.020833333	2.446281939	1	1	Laufstall	2019	summer	3	1	3	3	50	9172.400405	368.4041621	319.1786011	420.9744396	248.7208877	2	2	2	1	2	1	1	0	0	1	1
1	0.24	0.02	0.74	0.463917526	0.824742268	0.257731959	39.21568627	0.06185567	2.427735875	1	0	Laufstall	2019	summer	3	1	1	2	96	7443.933297	284.5776246	248.9766577	384.2788289	235.6019423	1	1	2	2	2	0	0	0	1	0	0
0	0.177777778	0.022222222	0.8	0.066666667	0.8	0.244444444	59.57446809	0.088888889	2.313922103	1	0	Laufstall	2019	summer	1	3	2	3	47	9577.185486	404.3652269	339.7164229	442.8799813	399.6941516	1	1	2	2	2	1	0	2	1	0	0
0	0.2	0.08	0.72	0.28	0.78	0.2	50	0	3.210228518	1	1	Laufstall	2019	summer	3	2	3	2	51	10542.4741	450.9663473	357.8333262	401.8313286	239.0392427	0	2	1	0	2	1	0	0	0	0	0
0	0.407407407	0.12345679	0.469135802	0.172839506	0.333333333	0.209876543	20	0.222222222	2.585417642	1	0	Laufstall	2017	winter	3	1	3	2	77	9727.248769	411.9231458	327.9142645	417.527924	207.407223	2	1	0	1	2	1	0	2	0	0	0
0	0.120481928	0.120481928	0.759036145	0.21686747	0.192771084	0.120481928	26.5060241	0.168674699	2.52296032	0	0	Laufstall	2017	spring	3	1	3	3	84	9515.038969	373.2266867	314.8010792	389.8576294	233.5156595	1	1	2	1	2	1	1	0	1	0	0
0	0.169014085	0.056338028	0.774647887	0.385714286	0.514285714	0.1	22.22222222	0.128571429	2.356830535	1	1	Laufstall	2017	spring	3	1	3	3	75	8589.247205	351.127481	291.8877195	403.0002056	255.4824381	2	2	2	1	0	1	0	0	0	0	0
0	0.105882353	0.211764706	0.682352941	0.266666667	0.506666667	0.04	10	0.066666667	2.108942269	1	1	Laufstall	2017	spring	3	1	1	3	85	7937.665382	351.7989967	280.2321389	460.8786961	286.8133189	1	2	2	1	0	2	0	0	1	0	1
0	0.150259067	0.139896373	0.70984456	0.171875	0.328125	0.109375	14.58333333	0.130208333	2.498934649	0	0	Laufstall	2017	summer	3	3	2	3	190	10719.23835	406.5276453	358.3176213	420.3180778	234.642924	0	0	0	1	2	0	0	0	0	0	1
0	0.167938931	0.099236641	0.732824427	0.296875	0.3984375	0.0546875	12.68656716	0.1328125	2.327920771	0	0	Laufstall	2017	spring	3	3	3	3	128	10402.06703	415.289754	344.2061704	384.0592147	229.9634754	1	1	1	1	2	1	0	0	1	0	1
0	0.333333333	0.12	0.546666667	0.294117647	0.220588235	0.029411765	48.63013699	0.117647059	2.159178081	0	0	Laufstall	2017	spring	1	2	3	3	143	9566.901336	377.5543886	320.4211719	402.4497908	244.7593266	2	2	0	1	0	1	0	2	1	0	0
0	0.018867925	0.924528302	0.056603774	0	0.134615385	0.038461538	11.32075472	0	2.429798836	1	0	Laufstall	2017	spring	3	2	3	1	51	6715.989407	273.2360925	233.5935692	383.1376301	183.1600857	2	0	0	1	0	0	0	0	1	1	0
0	0.152173913	0.072463768	0.775362319	0.116788321	0.284671533	0.167883212	17.1641791	0.04379562	2.275580547	0	0	Laufstall	2017	spring	2	3	2	3	137	10606.66633	440.2929859	356.9865728	390.8365841	157.9390732	1	1	2	1	2	1	0	0	0	0	1
