# Supplementary material for: Random forest classification as a tool in epidemiological modelling: Identification of farm-specific characteristics relevant for the occurrence of Fasciola hepatica on German dairy farms
Source: PLoS One. 2023 Dec 21;18(12):e0296093. doi: 10.1371/journal.pone.0296093 (PMC10735020; doi:10.1371/journal.pone.0296093)
Supplement: S2 Data — (CSV) [file pone.0296093.s005.csv]

Fasciola	Underconditioned	Overconditioned	Optimally_conditioned	Organic	Main_Sideline	DIM	Udder_hygiene	Leg_hygiene	Hocks	Lame	Tail	Parity	Pasture	Exercise	Housing	Year	Satisfaction_animal_health	Strain	Emotional_relationship	Continuing_education	Herd_size	Milk_yield	Milk_fat	Milk_protein	Calving_interval	SCC	Facial_expression	Temperature_ears	Temperature	Udder_control	BHB_check	BCS_check	Vitamins	HHS	Anthelmintics	Documentation
1	0.12	0	0.88	0	1	184.1007476	0.428571429	0.714285714	0.333333333	48	0.047619048	2.449941576	1	0	Anbindung	2017	3	3	3	3	25	7254.285903	302.2198046	255.3796763	459.1675936	186.1307438	0	2	2	1	2	0	0	0	1	0
0	0.095238095	0.047619048	0.857142857	0	0	202.1727344	0.4	0.45	0.1	28.57142857	0.05	2.657238612	0	0	Anbindung	2017	3	3	1	3	21	7067.794428	286.6672943	247.4493543	418.9056276	225.7808777	2	2	0	1	0	0	1	1	0	0
1	0.142857143	0.333333333	0.523809524	0	1	178.6459075	0.428571429	0.523809524	0.142857143	27.27272727	0	2.884712255	1	0	Anbindung	2017	3	1	3	3	22	6879.797414	274.477288	231.8360389	392.748337	271.745227	0	1	0	1	0	0	0	0	0	0
0	0.433333333	0	0.566666667	0	0	256.8150404	0.482758621	0.24137931	0.206896552	56.66666667	0	1.962456368	0	0	Anbindung	2017	3	3	2	3	30	6042.661635	270.8943688	209.0741498	464.8408919	266.9159605	0	1	0	1	0	0	0	0	0	0
0	0.027027027	0.162162162	0.810810811	0	0	200.5616382	0.078947368	0.342105263	0.026315789	19.44444444	0.052631579	2.404287279	0	0	Laufstall	2017	2	1	3	3	37	8022.291519	329.3298631	283.1525188	376.5042121	302.684489	1	1	2	1	0	0	2	1	0	0
0	0	0.529411765	0.470588235	0	0	290.3975727	0.266666667	0.2	0.4	66.66666667	0.066666667	2.73410287	1	0	Laufstall	2017	3	1	3	3	21	5414.171234	235.9118418	182.5611521	415.3741933	183.9249794	0	2	2	1	0	0	1	0	0	0
0	0.08	0.24	0.68	0	0	191.6017852	0.063829787	0.276595745	0.085106383	18	0.063829787	2.312328174	0	0	Laufstall	2017	3	1	3	3	50	9107.420637	389.7140074	318.7779881	358.2234229	174.7133613	2	2	2	1	0	2	1	1	0	0
1	0	0	1	1	1	174.226128	0.125	0	0	8.333333333	0	2.535034093	1	1	Anbindung	2017	3	3	3	2	11	4739.404804	179.97184	149.1528656	365.154304	112.5428568	1	1	2	1	0	0	0	0	1	0
0	0.038834951	0.330097087	0.631067961	0	0	191.9299995	0.092783505	0.164948454	0.092783505	11.76470588	0.113402062	2.448952192	0	0	Laufstall	2017	3	3	3	3	103	8561.411986	362.5881174	297.9173333	364.118589	171.7993464	0	2	2	1	2	0	1	1	0	1
1	0.134615385	0.326923077	0.538461538	1	0	236.3175417	0.450980392	0.745098039	0.019607843	5.769230769	0.098039216	2.955618687	1	1	Laufstall	2017	3	1	3	3	51	7603.520748	329.1617779	277.2574252	388.8718838	193.2011142	0	2	0	1	2	0	0	0	0	0
0	0.073170732	0.243902439	0.682926829	0	0	175.9921913	0.247058824	0.352941176	0.129411765	21.95121951	0.023529412	2.420098279	0	1	Laufstall	2017	3	3	3	3	88	7331.02323	318.0182804	261.2743972	382.1824085	213.0024376	0	0	2	1	0	0	1	0	0	0
0	0.409090909	0	0.590909091	0	1	178.8709803	0.272727273	0.181818182	0.227272727	22.72727273	0	2.162867652	1	1	Anbindung	2017	3	1	3	2	22	7184.822012	300.4177718	257.6840526	434.6357499	149.6509818	2	1	2	1	0	0	0	0	0	1
0	0.066666667	0.306666667	0.626666667	1	0	196.6977326	0.144736842	0.447368421	0.065789474	22.66666667	0.039473684	2.402717433	0	1	Laufstall	2017	1	1	3	3	72	7619.207713	306.7816947	264.4475081	379.064843	155.5041817	2	2	0	1	2	0	1	0	0	0
0	0.050847458	0.559322034	0.389830508	0	0	200.8857307	0.160714286	0.125	0.035714286	21.05263158	0.053571429	2.528637712	0	0	Laufstall	2017	3	3	2	3	58	8441.485025	346.3567402	296.0056714	367.2501795	165.6993397	1	0	0	1	0	0	0	1	0	0
0	0.090909091	0.311688312	0.597402597	0	0	168.0906417	0.186666667	0.266666667	0.08	14.47368421	0.133333333	2.728815145	0	0	Laufstall	2017	3	1	3	3	74	8046.551281	335.4371772	281.4123225	363.5781419	164.4159968	1	2	1	1	2	1	0	0	0	1
0	0.04	0.4	0.56	0	0	166.1216102	0.08	0.08	0.28	40	0.04	1.699133116	0	0	Anbindung	2017	3	1	3	1	23	7253.739287	298.6506572	280.4257249	460.2380404	269.5222434	0	0	0	2	0	0	0	0	0	0
0	0.234899329	0.248322148	0.516778523	0	0	222.45835	0.105263158	0.243421053	0.098684211	29.86111111	0.282894737	2.295317158	0	0	Laufstall	2017	1	3	1	3	231	9682.01795	354.8314508	323.4675629	409.5059369	222.2423478	1	0	0	1	2	0	0	1	0	0
0	0.033333333	0.4	0.566666667	0	0	216.38168	0.196721311	0.229508197	0.06557377	10.16949153	0.131147541	2.884275255	0	0	Laufstall	2017	3	2	1	3	58	7594.360028	302.9016425	263.9211574	371.0370136	150.3665159	1	0	0	1	0	0	0	1	0	0
1	0.0625	0.229166667	0.708333333	1	0	184.1363532	0.438596491	0.578947368	0.052631579	16.36363636	0.035087719	2.919322019	1	0	Laufstall	2017	1	1	3	3	52	5796.120196	225.9795682	195.5115369	377.4708106	244.4918858	0	2	2	1	0	0	0	0	0	0
0	0.026785714	0.321428571	0.651785714	0	0	195.3814687	0.198347107	0.438016529	0.289256198	43.96551724	0.066115702	2.554788791	0	0	other	2017	2	3	3	3	118	7540.836256	324.5417363	267.3479273	377.2286613	187.4650636	0	0	0	1	0	0	0	0	0	0
1	0.01754386	0.385964912	0.596491228	0	0	191.6088661	0.137254902	0.333333333	0.039215686	26.31578947	0.019607843	2.928474558	1	0	Laufstall	2017	3	2	1	3	58	6701.230946	272.2051351	228.2034463	373.3480036	164.0959889	2	2	0	1	0	0	0	0	0	0
1	0.043478261	0.130434783	0.826086957	0	1	214.9017227	0.291666667	0.583333333	0.041666667	13.04347826	0.083333333	2.894439624	1	0	Laufstall	2017	3	1	3	3	23	7409.23419	319.497653	262.3676788	431.3249151	197.7109997	2	2	2	1	0	0	0	0	0	0
0	0.181818182	0.090909091	0.727272727	0	1	279.0009381	0.222222222	0.111111111	0.777777778	9.090909091	0	2.04430237	1	1	Anbindung	2017	3	1	3	3	11	8336.814487	340.4479717	294.7443978	416.1300532	208.3931667	1	1	1	1	2	0	0	0	1	0
0	0.123287671	0.410958904	0.465753425	0	0	194.8454286	0.315789474	0.5	0.171052632	16.88311688	0.078947368	2.185821732	0	0	Laufstall	2017	3	2	3	3	74	7616.618354	310.6539623	267.8482085	378.7210678	258.4858851	1	0	2	1	0	0	0	0	0	0
0	0.095238095	0.293650794	0.611111111	0	0	213.7553926	0.080645161	0.169354839	0.048387097	11.53846154	0.153225806	2.606833739	0	1	Laufstall	2017	3	3	1	3	206	9455.501738	406.0934036	334.5626339	405.0676698	164.6984597	0	2	1	1	2	0	0	1	0	1
0	0.203389831	0.237288136	0.559322034	0	0	212.324766	0.21875	0.328125	0.203125	27.11864407	0.03125	2.513909021	0	0	Laufstall	2017	3	1	3	2	57	8047.875328	338.4494548	282.5070609	396.2467248	258.9224784	1	2	2	1	0	2	0	1	0	0
0	0.037037037	0.592592593	0.37037037	0	1	183.2873357	0.222222222	0.111111111	0.407407407	33.33333333	0.074074074	2.740168294	0	0	Anbindung	2017	3	3	3	3	27	8066.180822	332.5904131	287.7095486	401.9299408	262.3196913	1	1	2	1	0	2	1	0	0	0
0	0.06557377	0.196721311	0.737704918	0	0	175.2043029	0.222222222	0.158730159	0.238095238	19.67213115	0.031746032	2.658921622	0	0	Laufstall	2017	3	1	2	3	62	7647.873394	317.0414949	252.5501319	357.2325058	185.8746303	0	0	0	1	0	0	0	0	0	0
0	0.097560976	0.304878049	0.597560976	0	0	195.6038091	0.240963855	0.34939759	0.373493976	41.46341463	0.024096386	2.565875827	0	1	Laufstall	2017	1	1	3	3	84	7595.64838	311.0108137	261.0904898	375.1710485	136.0076379	1	2	2	1	2	0	0	0	0	1
1	0.147058824	0.088235294	0.764705882	0	0	202.9568873	0.242424242	0.242424242	0.090909091	11.76470588	0.060606061	2.313680528	1	1	Laufstall	2017	2	3	3	1	34	7965.497511	305.65557	261.9332153	398.6636739	220.8690834	2	1	2	1	0	0	1	0	0	0
1	0	0.4	0.6	0	0	159.3415965	0.15	0.15	0.4	20	0	2.522490492	1	0	Anbindung	2017	3	1	3	3	20	9430.132547	399.0768591	334.2917494	387.5372211	165.6828164	2	1	1	2	0	1	1	0	0	1
0	0.064516129	0.241935484	0.693548387	0	0	189.7712416	0.205479452	0.493150685	0.01369863	22.66666667	0.04109589	2.572364484	1	1	Laufstall	2017	3	3	3	3	73	8556.30646	338.7076764	298.8006368	372.3242844	175.6217425	0	2	2	1	0	0	0	0	0	1
1	0.05	0.25	0.7	1	0	223.5103388	0.3	0.3	0.3	10	0	2.822474407	1	1	Anbindung	2017	3	1	3	3	20	7157.584735	280.8622992	233.4360431	419.5154582	210.1559081	0	1	2	1	0	0	0	0	1	0
0	0.260869565	0.239130435	0.5	1	0	239.305224	0.222222222	0.203703704	0.111111111	35.8490566	0.037037037	3.154664331	1	1	Laufstall	2017	3	3	3	3	53	7948.67778	331.9899671	269.7617585	395.9980237	310.7020277	0	1	2	1	0	0	0	0	0	1
0	0.210526316	0.184210526	0.605263158	0	0	231.9578436	0.146341463	0.365853659	0.463414634	35	0.06097561	2.194340226	0	0	Laufstall	2017	2	1	3	3	83	8814.357525	369.4630663	310.744794	421.0435288	229.8875583	2	2	2	1	0	0	0	1	0	0
0	0	0.473684211	0.526315789	0	0	240.4320847	0.189189189	0.189189189	0.027027027	28.94736842	0.027027027	2.645767634	0	1	Laufstall	2017	3	1	3	3	37	7275.818793	296.0327161	253.7494417	371.3286312	115.8351737	1	2	2	1	2	0	0	0	0	0
0	0.016393443	0.229508197	0.754098361	0	0	168.8225448	0.032786885	0.131147541	0.278688525	31.66666667	0.016393443	2.472647345	0	0	Laufstall	2017	3	1	2	3	61	8666.460776	397.2727352	309.3794061	361.6274599	175.4842551	0	1	2	1	0	0	1	0	0	0
0	0	0.407894737	0.592105263	0	0	174.892066	0.054054054	0.189189189	0.054054054	21.05263158	0.121621622	2.639837213	0	1	Laufstall	2017	3	3	3	2	77	8696.326203	377.725784	301.7974419	365.7724274	157.1069679	2	0	0	1	0	0	0	0	0	1
1	0.086956522	0.195652174	0.717391304	0	0	193.4395281	0.083333333	0.4375	0.041666667	15.55555556	0.020833333	2.337298876	1	0	Laufstall	2017	3	2	3	3	43	9798.846938	366.3923651	337.0738063	365.7534865	144.7176956	1	2	0	1	2	1	2	0	1	1
0	0.15	0.25	0.6	0	0	199.3967654	0.210526316	0.105263158	0.631578947	25	0.105263158	2.339197914	0	0	Anbindung	2017	3	2	3	3	20	5979.08782	257.1300753	214.9928236	433.2715218	266.1222683	2	2	0	1	2	0	0	0	0	0
0	0.071428571	0.142857143	0.785714286	0	1	149.0365179	0.153846154	0.153846154	0.153846154	14.28571429	0.153846154	2.555062157	1	0	Anbindung	2017	1	3	1	3	14	9161.575668	385.4103791	325.9720893	377.9783971	156.56669	1	0	0	1	0	0	0	1	0	0
1	0.055555556	0.055555556	0.888888889	0	0	147.5676556	0.266666667	0.2	0.2	5.555555556	0.066666667	2.972560397	1	0	Anbindung	2017	1	3	3	2	18	6488.390788	261.3067665	222.8910748	370.7861604	164.9756221	1	2	2	1	0	0	1	0	0	0
0	0.118644068	0.305084746	0.576271186	0	0	178.2739526	0.175438596	0.350877193	0.263157895	37.28813559	0.087719298	2.575812004	0	1	Laufstall	2017	1	2	3	3	60	8496.535157	364.1557549	308.2285467	386.047224	210.3652961	0	2	2	1	2	0	0	0	0	0
0	0.019607843	0.235294118	0.745098039	0	0	229.4110792	0.218181818	0.418181818	0.036363636	11.76470588	0.090909091	2.668659699	0	0	Laufstall	2017	3	1	3	3	52	8126.733815	343.3704578	279.1091844	401.4018494	206.8432561	0	0	0	1	0	1	0	1	0	0
0	0.111111111	0.079365079	0.80952381	1	0	180.0601817	0.261538462	0.707692308	0.123076923	20.3125	0.030769231	3.098837859	1	1	Laufstall	2017	2	1	3	3	73	6173.621579	251.1128172	207.7957119	377.9726409	241.0984869	1	0	2	1	0	0	0	0	0	1
0	0.157894737	0.078947368	0.763157895	0	0	286.6554196	0.418604651	0.511627907	0.348837209	47.36842105	0.023255814	2.37100472	0	0	Anbindung	2017	3	2	1	3	43	7178.188175	299.9694044	251.7312733	447.9102262	207.5008607	0	2	2	1	0	0	0	1	0	0
0	0.142857143	0.222222222	0.634920635	0	0	275.5287893	0.086956522	0.15942029	0.144927536	22.3880597	0.173913043	2.363921199	0	0	Laufstall	2017	3	1	3	3	87	9957.658964	381.6418904	336.6543672	402.6964727	235.756529	2	1	2	1	0	0	0	1	0	0
1	0	0	1	0	1	252.9428564	0	0	0.142857143	14.28571429	0	2.51250613	1	0	Anbindung	2017	3	2	3	2	7	7926.826022	328.8698992	287.2139412	408.5561167	115.878419	1	1	2	1	0	0	0	0	1	0
0	0.112903226	0.241935484	0.64516129	0	0	203.3134374	0.389830508	0.627118644	0.440677966	50	0.016949153	2.417738682	0	0	Laufstall	2017	3	1	3	3	59	8112.004514	337.0156335	289.2209469	395.2093561	258.2436142	2	2	2	1	0	0	0	1	0	0
0	0.025641026	0.282051282	0.692307692	0	0	152.7199661	0.186046512	0.488372093	0.418604651	23.07692308	0.023255814	2.607053871	0	0	Laufstall	2017	3	1	3	3	39	6809.79367	288.3020825	223.1659236	379.9708958	170.5169343	1	0	2	1	0	0	0	1	0	0
1	0	0.426666667	0.573333333	0	0	209.9171147	0.157894737	0.368421053	0.105263158	13.75	0.039473684	2.704857587	0	1	Laufstall	2017	3	2	3	3	81	8383.642782	357.0505189	306.9403869	408.0018497	196.5197388	0	1	2	1	0	0	0	0	1	0
0	0.027777778	0.361111111	0.611111111	0	0	214.9150126	0.361111111	0.638888889	0.138888889	11.11111111	0.055555556	2.906179908	1	1	Laufstall	2017	3	1	3	3	34	8243.981418	342.3728528	297.8415278	399.2231579	195.5779429	0	1	2	1	2	0	0	0	0	0
0	0.28125	0.09375	0.625	0	1	239.1781827	0.763157895	0.789473684	0.157894737	22.5	0.131578947	2.074689814	0	0	Anbindung	2017	3	3	3	3	39	7404.746246	305.905614	242.615905	454.8298147	147.2328121	1	1	2	1	2	0	2	0	0	0
0	0.128205128	0.051282051	0.820512821	1	0	252.5770704	0.367346939	0.816326531	0.244897959	32.60869565	0.020408163	2.68039017	1	1	Laufstall	2017	3	2	3	3	45	4820.752387	204.7091051	164.1665813	400.9932651	220.7858041	0	0	2	1	0	0	0	0	0	0
0	0.113207547	0.169811321	0.716981132	0	0	230.5981023	0.095238095	0.152380952	0.095238095	40.74074074	0.047619048	2.439621295	1	1	Laufstall	2017	3	1	3	3	101	9481.545318	368.3978834	314.2651537	424.4710016	263.3267144	1	1	2	1	0	0	0	1	0	1
1	0.096774194	0.161290323	0.741935484	1	0	246.3209451	0.21875	0.09375	0.0625	12.12121212	0.03125	2.945235326	1	0	Anbindung	2017	3	1	3	3	30	6678.130156	280.8696401	234.8472376	451.2504813	225.3868038	1	2	2	1	0	1	0	0	0	0
1	0.206896552	0.034482759	0.75862069	1	0	256.5109529	0.142857143	0.428571429	0.107142857	3.448275862	0.071428571	2.285801093	1	1	Laufstall	2017	3	1	3	2	27	6281.462529	280.4875096	219.9666923	381.0499615	189.1507473	0	0	0	1	0	0	0	0	0	1
1	0.078947368	0.210526316	0.710526316	1	0	210.5634838	0.454545455	0.795454545	0.068181818	18.42105263	0.045454545	2.568063515	1	1	Laufstall	2017	3	2	3	3	40	7548.052974	320.5142354	275.4747596	406.2407967	221.5769962	2	1	0	1	2	2	2	0	0	0
0	0.011235955	0.606741573	0.382022472	0	0	228.4206131	0.096385542	0.13253012	0.108433735	21.11111111	0.108433735	2.266378279	0	1	Laufstall	2017	3	2	3	3	90	10482.46047	434.6266428	370.3830771	394.7155708	183.0866222	2	2	1	1	0	0	0	0	0	0
0	0.129032258	0.064516129	0.806451613	0	1	192.8417557	0.4375	0.53125	0.0625	8.333333333	0.09375	2.78364912	1	0	Laufstall	2017	2	3	3	3	37	5885.607453	239.6296551	206.2167746	388.0554853	273.9578015	2	2	0	1	0	0	0	0	1	0
0	0.042553191	0.127659574	0.829787234	0	0	187.5276344	0.288888889	0.377777778	0.155555556	23.91304348	0.088888889	2.843804952	0	0	Laufstall	2017	3	2	3	3	46	8742.154972	362.7817813	306.3848365	385.6964358	208.9161843	0	0	2	1	0	0	0	1	0	0
0	0.054054054	0.175675676	0.77027027	0	0	185.7623865	0.150943396	0.251572327	0.132075472	18.36734694	0.062893082	2.399482856	0	0	Laufstall	2017	3	2	3	3	199	8683.508681	357.4093193	310.4012961	359.8410594	218.9963376	1	2	0	1	0	0	1	1	0	0
0	0.131147541	0.163934426	0.704918033	0	0	191.3398231	0.631578947	0.385964912	0.280701754	35.48387097	0.035087719	2.66340899	0	0	Anbindung	2017	3	1	3	1	62	8180.870696	340.045719	290.2912695	391.1372611	238.2280251	1	1	0	1	0	0	0	0	0	0
0	0.230769231	0.115384615	0.653846154	0	0	195.9864667	0.5	0.076923077	0.461538462	19.23076923	0.076923077	2.055488525	0	0	Anbindung	2017	2	2	3	3	25	7891.453116	338.2294261	281.8366302	395.6812034	137.8095194	0	2	0	2	0	0	0	0	2	0
1	0.107142857	0	0.892857143	0	1	181.7860077	0.375	0.291666667	0.333333333	28.57142857	0	1.921966583	1	0	Anbindung	2017	3	2	3	2	27	7673.374399	309.222909	271.1729024	398.1854255	155.4975798	1	0	0	1	0	0	0	1	0	0
0	0.089285714	0.285714286	0.625	0	0	220.8590116	0.210526316	0.350877193	0.245614035	30.6122449	0	2.546401023	0	0	Laufstall	2017	3	1	3	1	60	7947.660885	326.8304168	289.0412086	380.360004	181.7377598	1	2	2	1	0	0	1	1	0	0
0	0.141025641	0.166666667	0.692307692	0	0	222.7350786	0.197368421	0.276315789	0.210526316	45.56962025	0.171052632	2.138424461	0	0	Laufstall	2017	1	3	3	3	75	8054.254482	343.5744677	302.4654117	429.6665314	243.6638556	1	2	2	1	2	0	0	0	0	0
0	0.142857143	0.023809524	0.833333333	0	0	216.8304039	0.063829787	0.127659574	0.063829787	6.818181818	0.021276596	2.554876601	1	1	Laufstall	2017	3	2	3	3	42	9229.340361	370.4968579	323.7678865	375.0409223	143.8809512	0	1	2	1	0	0	0	0	0	0
0	0.085714286	0.171428571	0.742857143	0	0	194.1170707	0.5	0.447368421	0.263157895	36.11111111	0.289473684	2.644589275	1	0	Anbindung	2017	1	2	2	3	36	8802.778712	364.3030693	316.8521359	406.6815814	149.4580147	1	0	0	1	0	0	0	0	0	0
0	0	0.357142857	0.642857143	0	0	199.5196716	0.317073171	0.658536585	0.073170732	30.95238095	0.073170732	3.2860912	1	0	Laufstall	2017	2	3	3	3	43	5910.346499	248.2703205	200.620325	379.1224202	186.7590036	0	2	2	1	0	2	2	0	0	0
1	0.137931034	0.068965517	0.793103448	1	0	298.7321645	0.32	0.2	0	6.896551724	0	3.576346378	1	0	Laufstall	2017	3	1	3	3	28	6753.229347	250.1918098	232.3746864	375.4640489	175.0665798	2	2	2	1	0	0	0	0	0	0
0	0.068965517	0.137931034	0.793103448	0	0	183.8629764	0.5	0.633333333	0.066666667	24.13793103	0	2.163560296	0	0	Laufstall	2017	3	2	3	3	30	6821.512266	277.3707373	241.0796673	384.7347531	152.2986721	1	2	2	1	2	2	0	0	0	0
0	0.064516129	0.258064516	0.677419355	0	0	253.6741697	0.1	0.066666667	0.1	9.677419355	0	2.923471531	0	0	Laufstall	2017	3	3	3	3	30	5925.460874	240.1654887	202.0571539	419.8038465	175.3900313	2	2	2	1	0	0	0	0	0	0
1	0.103448276	0.275862069	0.620689655	0	0	220.2251629	0.419354839	0.419354839	0.193548387	16.66666667	0	2.714149022	1	0	Anbindung	2017	2	3	3	1	30	7776.172864	316.363109	291.5012026	430.1326469	275.4784043	0	1	0	1	2	0	0	0	0	0
0	0.112676056	0.211267606	0.676056338	0	0	210.4037293	0.189189189	0.445945946	0.243243243	23.88059701	0.054054054	2.087680182	0	0	Laufstall	2017	3	1	3	3	71	7786.530829	311.7081874	275.1855991	377.4541697	221.110938	1	2	1	1	0	0	0	0	0	0
0	0.033333333	0.255555556	0.711111111	0	0	171.8937761	0.193181818	0.193181818	0.045454545	14.44444444	0.102272727	2.550700059	0	0	Laufstall	2017	1	2	3	3	92	8459.640434	355.9505519	299.4879714	385.2364661	175.1372016	1	0	2	1	0	0	0	0	0	1
0	0.113636364	0.295454545	0.590909091	0	0	218.3508969	0.074468085	0.14893617	0.042553191	29.67032967	0.053191489	2.31784344	1	0	Laufstall	2017	2	3	1	3	90	9337.694705	407.085622	340.7974762	392.6855132	160.788464	0	0	0	1	0	0	0	0	0	0
0	0	0.461538462	0.538461538	0	0	187.9216445	0.137254902	0.098039216	0.274509804	27.45098039	0.215686275	2.768718622	0	0	Laufstall	2017	2	1	3	3	53	9497.707285	393.2303231	332.0953362	369.6331723	190.4749675	0	2	2	1	0	0	0	0	0	0
0	0.1125	0.25	0.6375	0	0	197.6952514	0.222222222	0.518518519	0.259259259	67.56756757	0.061728395	2.377433318	0	0	Laufstall	2017	3	1	3	3	78	9042.799106	351.0796124	316.224168	387.2174148	212.9465881	2	2	2	1	0	0	0	0	0	1
0	0.066666667	0.233333333	0.7	0	0	179.8706252	0.237288136	0.338983051	0.220338983	31.66666667	0.050847458	2.452752915	0	1	Laufstall	2017	3	2	2	3	58	8007.974475	321.3286312	282.1125329	372.8227988	162.2546829	0	2	2	1	0	0	0	0	0	0
0	0.333333333	0.166666667	0.5	0	0	254.6178358	0.583333333	0.375	0.375	25	0.041666667	1.932072906	0	0	Anbindung	2018	3	2	3	3	24	8100.473431	331.1201148	295.2049028	421.7411786	293.9748678	1	2	0	1	0	0	0	0	0	0
0	0.054794521	0.260273973	0.684931507	0	0	167.3487148	0.295774648	0.253521127	0.056338028	25.35211268	0.014084507	2.657056724	0	0	Laufstall	2018	3	1	3	3	71	8604.24342	353.8677884	299.788662	394.5781131	221.9655968	2	2	1	1	0	1	0	1	0	0
0	0.037037037	0.12962963	0.833333333	0	0	158.7267792	0.122807018	0.315789474	0.175438596	24.52830189	0.01754386	2.109710094	0	0	Laufstall	2018	3	1	3	3	53	7033.540704	295.9671961	245.9254759	376.2263656	172.8794151	1	2	2	1	0	0	1	0	0	0
0	0.083333333	0.305555556	0.611111111	0	0	167.1919992	0.162162162	0.189189189	0.054054054	21.21212121	0	2.424955385	0	0	Laufstall	2018	3	1	1	3	33	8629.29961	356.1780852	311.3707366	377.0849726	157.394228	0	0	0	1	0	0	0	0	0	0
0	0.02	0.18	0.8	0	0	173.7156414	0.0625	0.104166667	0.083333333	32	0.020833333	2.33256079	1	1	Laufstall	2018	3	1	3	3	53	8086.756931	322.0955446	283.1297946	392.0886198	156.1722133	1	2	2	1	2	2	0	0	0	0
0	0.053571429	0.25	0.696428571	0	0	182.2360647	0.272727273	0.336363636	0.3	33.91304348	0.1	2.25087911	0	0	Laufstall	2018	3	1	3	3	116	8416.807082	352.4871447	305.0379072	377.4641737	166.5190968	1	0	0	1	0	0	1	1	0	0
0	0.109090909	0.2	0.690909091	0	0	194.1843182	0.070175439	0.192982456	0.035087719	14.54545455	0.070175439	2.601707359	0	0	Laufstall	2018	3	2	3	2	56	7921.204878	320.0721943	273.6234929	365.6550011	206.4227143	1	2	2	1	0	0	1	0	1	0
0	0.054545455	0.072727273	0.872727273	0	0	186.5513517	0.098360656	0.68852459	0.032786885	13.20754717	0	2.650652676	0	0	Laufstall	2018	2	2	3	3	55	7358.510497	300.0842252	250.4950307	379.2790584	171.7230196	2	2	0	1	0	0	0	0	1	0
0	0.183333333	0.1	0.716666667	0	0	195.0936783	0.158730159	0.428571429	0.26984127	65.57377049	0.031746032	2.473664481	1	0	Laufstall	2018	1	1	3	3	59	7348.58281	289.3757811	244.5701656	376.4321726	191.304765	0	2	2	1	1	0	0	0	0	0
0	0	0.12195122	0.87804878	0	0	168.1911053	0.027027027	0.243243243	0.054054054	19.51219512	0.054054054	2.544240566	1	1	Laufstall	2018	3	2	3	3	39	9114.874259	376.0293289	322.3004488	371.6294937	163.3843749	0	2	0	1	0	0	0	0	0	0
0	0.020833333	0.125	0.854166667	0	0	151.350702	0.125	0.375	0.083333333	8.333333333	0.041666667	2.608238205	1	0	Laufstall	2018	2	3	3	3	52	7437.518119	306.1577464	260.0318137	364.0093451	210.6252348	0	0	0	1	0	0	0	0	1	0
1	0	0	1	0	1	143.4438638	0.470588235	0.411764706	0.235294118	5	0	2.326145439	1	0	Anbindung	2018	3	2	3	3	19	7883.339685	291.9575289	267.3581142	381.3475389	168.3740235	2	2	0	1	0	0	0	0	0	0
1	0.5	0	0.5	0	1	172.084647	0	0.181818182	0	0	0	2.729719135	1	0	Anbindung	2018	3	3	3	2	11	5018.313303	189.0710879	165.0771186	398.191953	191.3451219	0	0	0	1	0	0	0	0	0	0
1	0.2	0.04	0.76	0	0	218.0292783	0.086956522	0.217391304	0.260869565	0	0	2.671173761	1	0	Anbindung	2018	3	2	3	3	25	6238.166018	251.513458	214.7086417	413.1610806	222.8620698	1	2	0	1	0	0	0	0	0	0
0	0.016129032	0.161290323	0.822580645	0	0	208.6736959	0.095238095	0.301587302	0.079365079	29.03225806	0.031746032	2.459689768	0	1	Laufstall	2018	3	2	3	3	61	8055.455184	330.2780464	271.5299585	385.7837029	138.4869139	1	2	2	1	0	0	0	0	0	0
0	0.102040816	0.142857143	0.755102041	0	0	182.7784993	0.416666667	0.458333333	0.104166667	22.5	0.041666667	2.465548596	0	0	Anbindung	2018	3	1	2	3	51	7503.026361	305.0588368	257.6519097	374.3902324	194.5231373	1	1	2	1	2	0	0	0	0	0
1	0.087719298	0.122807018	0.789473684	0	0	183.5934812	0.263157895	0.228070175	0.070175439	28.57142857	0	2.602615532	0	0	Laufstall	2018	2	1	2	3	58	7914.163082	330.1976883	270.8773448	375.6147567	208.1191333	0	2	0	1	0	0	0	0	0	1
0	0.018518519	0.111111111	0.87037037	0	0	208.5933196	0.172413793	0.448275862	0.103448276	29.41176471	0.051724138	2.325768543	0	0	Laufstall	2018	3	1	2	3	55	7644.110941	323.2922951	278.6303349	361.6782411	153.8817457	1	2	2	1	0	0	0	0	0	1
0	0.125	0	0.875	0	0	220.5129782	0.615384615	0.41025641	0.153846154	28.57142857	0	2.424661752	0	0	Anbindung	2018	3	2	3	2	36	8423.845885	329.1919692	283.0081183	400.7501278	197.8756716	0	2	2	1	0	0	0	0	0	0
0	0.166666667	0.083333333	0.75	1	1	223.020304	0.2	0.485714286	0.114285714	25.92592593	0.085714286	2.412801409	1	0	Laufstall	2018	1	1	3	1	29	5448.871452	217.7948849	171.4477126	386.0656946	204.7276581	1	2	2	1	0	0	0	0	0	0
0	0.035087719	0.105263158	0.859649123	0	0	198.0457732	0.078431373	0.254901961	0.156862745	29.09090909	0	2.040487174	0	1	Laufstall	2018	3	1	2	3	59	9015.065859	416.9340526	330.0417294	456.4225377	209.5243161	1	2	2	1	2	0	2	0	0	0
0	0.065217391	0.347826087	0.586956522	0	0	197.7884923	0.224489796	0.244897959	0.06122449	13.95348837	0.06122449	2.077347747	0	0	Laufstall	2018	2	2	3	3	44	7922.238149	351.2025055	277.5482472	392.2513939	248.7086851	0	2	2	1	2	0	0	1	0	0
0	0.073170732	0.048780488	0.87804878	0	0	191.4182483	0.219512195	0.317073171	0	12.19512195	0.048780488	2.901323768	0	0	Laufstall	2018	3	3	1	3	39	7875.271609	315.9777873	272.8794132	368.9997565	191.3816791	0	0	0	1	0	0	0	1	0	0
1	0.041666667	0.083333333	0.875	0	0	173.7291874	0.260869565	0.260869565	0.304347826	4.166666667	0.043478261	2.156737936	0	0	Anbindung	2018	3	1	2	3	24	7164.199675	299.3396549	245.1190234	393.5961772	141.6438148	1	2	0	1	0	0	0	0	0	0
0	0.177777778	0.111111111	0.711111111	0	0	216.1274221	0.173076923	0.346153846	0.25	39.13043478	0.019230769	2.303105313	0	0	Laufstall	2018	3	2	3	3	46	7569.841753	320.1762635	270.2078498	390.5154404	221.0673876	2	0	0	1	0	2	0	0	1	0
0	0	0.327868852	0.672131148	0	0	207.1817303	0.084745763	0.084745763	0.050847458	19.35483871	0.152542373	2.448627595	0	1	Laufstall	2018	3	1	3	3	61	8717.933111	367.8134242	312.5176921	471.8057675	181.3109247	0	0	1	1	1	0	0	0	0	1
1	0.022727273	0.272727273	0.704545455	0	0	174.9858818	0.052631579	0.315789474	0.131578947	20.45454545	0.157894737	2.502187163	1	0	Laufstall	2018	3	3	3	3	45	9824.538763	393.8918914	344.4721516	376.137923	218.0796085	0	0	0	1	0	2	0	1	1	1
1	0.047619048	0.095238095	0.857142857	0	0	193.0149213	0.380952381	0.476190476	0.142857143	9.523809524	0.095238095	2.290356098	1	0	Laufstall	2018	2	3	3	3	21	8714.77697	383.4688632	305.9602605	413.1549427	169.1497258	1	2	0	1	0	0	0	0	0	0
0	0.055555556	0.351851852	0.592592593	0	0	230.2057652	0.152173913	0.130434783	0.043478261	16.36363636	0.065217391	3.544570574	0	0	Laufstall	2018	3	2	3	3	55	7713.77803	323.8261046	267.5335776	391.2676836	206.6302325	1	0	0	1	2	0	0	1	0	0
1	0.25	0.214285714	0.535714286	1	0	307.4869281	0.37037037	0.481481481	0	10.71428571	0.111111111	3.322558524	1	1	Laufstall	2018	3	1	3	3	29	5081.088878	192.9588352	170.9794176	425.2936831	217.0284294	0	2	0	1	0	0	0	0	0	0
0	0.090909091	0.227272727	0.681818182	0	1	176.3644768	0.461538462	0.769230769	0.192307692	15.78947368	0.038461538	2.38310215	0	0	Laufstall	2018	3	1	3	3	23	7230.181325	282.7631712	245.2198688	392.1269803	157.6199041	0	1	1	1	0	0	0	0	0	0
0	0.181818182	0.121212121	0.696969697	0	0	197.6975707	0.484848485	0.545454545	0.181818182	0	0.242424242	1.957952163	0	0	other	2018	3	2	2	3	32	5142.339572	224.7264486	178.6019557	445.4729254	277.9473614	2	2	2	1	0	0	0	0	0	0
1	0.033898305	0.06779661	0.898305085	1	1	237.6123055	0.049180328	0.098360656	0.049180328	5.172413793	0.016393443	2.934236871	1	1	Laufstall	2018	3	3	3	3	59	7063.242296	283.5168529	255.6699107	416.4184503	184.6582109	0	0	0	1	0	1	0	1	0	0
0	0.041666667	0.125	0.833333333	0	0	235.8328583	0.25	0.395833333	0.291666667	52.08333333	0	2.420971582	0	1	Laufstall	2018	3	1	3	3	48	7425.387751	306.6357627	258.0069436	370.4657234	259.1506221	1	2	2	1	0	1	0	0	0	1
0	0	0.192307692	0.807692308	0	1	182.7512824	0.2	0.28	0.16	23.07692308	0	1.978703291	0	0	Laufstall	2018	3	1	3	3	25	7670.47285	311.6708063	268.1088368	390.1400405	146.8130832	1	2	2	1	0	0	0	0	0	1
0	0.6	0	0.4	0	1	262.1406123	0	0.333333333	0.333333333	40	0	2.352706209	0	0	Anbindung	2018	3	2	3	1	5	5319.833685	217.3160736	190.5267333	393.8918656	106.179988	0	2	2	1	0	0	0	0	0	0
0	0.016949153	0.305084746	0.677966102	0	0	164.2751722	0.203125	0.28125	0.21875	33.89830508	0.015625	2.162989357	0	0	Laufstall	2018	3	2	3	2	60	6360.708102	269.97132	210.679443	379.6631191	183.7883088	1	1	0	1	0	0	0	1	0	0
0	0.107142857	0.178571429	0.714285714	0	0	176.0993364	0.203389831	0.220338983	0.084745763	29.31034483	0.06779661	2.327632542	0	0	Laufstall	2018	2	1	3	3	58	7380.034806	298.4193765	256.391333	358.9002872	149.0050095	0	0	2	1	0	0	0	0	0	0
0	0	0.125	0.875	1	0	220.2832077	0.454545455	0.363636364	0.272727273	20.83333333	0.045454545	2.063838419	1	0	Laufstall	2018	2	1	3	3	24	7200.522829	301.3554296	249.4942768	378.2820993	192.9521951	0	0	0	1	0	0	0	0	0	0
0	0.086956522	0.152173913	0.760869565	0	0	167.0615127	0.0625	0.208333333	0	4.347826087	0.083333333	2.865989508	0	0	Laufstall	2018	1	3	1	3	47	8550.825494	345.8898821	301.6299538	359.3422564	239.0213448	2	2	0	1	0	0	2	0	0	0
0	0.054794521	0.424657534	0.520547945	0	0	209.4703412	0.092105263	0.394736842	0.302631579	21.05263158	0.026315789	2.677770789	0	0	Laufstall	2018	3	1	3	3	73	7762.042659	345.2530023	277.6663908	416.4746276	180.3426571	1	1	0	1	2	0	0	1	0	1
0	0.086206897	0.293103448	0.620689655	0	0	244.0289105	0.14084507	0.338028169	0.23943662	33.33333333	0.042253521	2.390260811	0	0	Laufstall	2018	1	1	3	2	61	6830.959564	284.7590859	238.5166645	390.2904404	255.2484552	0	0	1	1	0	0	0	0	0	0
0	0.071428571	0.196428571	0.732142857	0	0	171.2769874	0.032786885	0.245901639	0.213114754	21.42857143	0.049180328	2.354924285	0	0	Laufstall	2018	3	1	3	3	58	8713.561958	337.4522775	311.027132	367.4971187	179.3672565	1	2	2	1	2	0	0	0	0	0
0	0.014925373	0.164179104	0.820895522	0	0	174.2552211	0.070422535	0.197183099	0.056338028	15.625	0.014084507	2.938064358	0	0	Laufstall	2018	3	3	3	0	66	7137.022801	308.7480198	251.529866	390.2985928	332.3846382	0	2	0	1	0	0	2	0	0	0
0	0.072463768	0.188405797	0.739130435	0	0	226.2115012	0.12987013	0.285714286	0.350649351	38.57142857	0.025974026	2.425802341	0	0	Laufstall	2018	1	3	3	3	69	6829.306543	312.8908333	236.3276089	408.3329301	180.5489405	1	1	0	1	0	0	0	1	0	0
0	0.081632653	0.387755102	0.530612245	0	0	202.6894066	0.31147541	0.278688525	0.31147541	34.61538462	0.016393443	2.443703537	0	0	Anbindung	2018	3	2	3	3	51	8271.012622	343.8258469	292.7712882	388.9077335	175.4234544	1	1	1	1	0	0	2	1	0	1
0	0.060606061	0.151515152	0.787878788	0	0	189.6150739	0.121212121	0.287878788	0.090909091	26.86567164	0.060606061	2.756914985	0	0	Laufstall	2018	2	1	3	3	69	8390.469684	338.728332	296.3269513	370.0765087	222.8716832	2	0	2	1	0	0	2	0	0	1
0	0.225806452	0.096774194	0.677419355	0	1	224.8258	0.133333333	0.133333333	0.4	41.93548387	0.033333333	3.045654798	0	0	Laufstall	2018	2	1	3	3	31	5253.011895	218.7641884	178.0886815	404.4808977	172.5589021	2	1	0	1	0	0	0	0	0	0
0	0.137931034	0.310344828	0.551724138	0	0	177.0793275	0.192307692	0.192307692	0.230769231	33.33333333	0	2.114298185	0	1	Laufstall	2018	3	1	3	3	30	7782.659404	329.4012764	276.9382465	433.7866161	191.5855351	1	2	2	1	0	0	0	1	0	0
0	0.181818182	0.12987013	0.688311688	1	0	178.0531303	0.295454545	0.761363636	0.034090909	4.87804878	0.068181818	2.187867759	0	1	Laufstall	2018	3	1	3	2	79	7051.725646	287.1139787	238.6431536	363.5253319	234.6467412	2	2	2	1	0	0	0	0	0	0
0	0.416666667	0.041666667	0.541666667	0	0	215.8938627	0.083333333	0.083333333	0.25	29.16666667	0.125	2.872272518	1	0	Laufstall	2018	3	1	3	3	25	5870.199891	249.2507049	199.2276866	393.4777969	162.7022284	1	2	0	1	0	0	0	0	0	0
1	0.064516129	0.096774194	0.838709677	0	0	197.5433322	0.161290323	0.096774194	0.016129032	19.35483871	0.048387097	2.741616791	1	0	Laufstall	2018	2	3	3	3	61	8795.701634	368.0094235	302.528331	367.4932887	211.0442146	0	2	2	1	2	0	1	0	0	1
0	0.086206897	0.017241379	0.896551724	0	0	217.0140779	0.279411765	0.573529412	0.132352941	12.06896552	0.044117647	2.851553084	0	0	Laufstall	2018	3	3	3	3	58	7549.721412	308.7884941	266.7119354	355.7920834	151.0856783	1	1	2	1	0	0	0	0	1	1
0	0.063492063	0.174603175	0.761904762	0	0	236.9473127	0.268656716	0.47761194	0.298507463	37.87878788	0.029850746	2.521840034	0	0	Laufstall	2018	3	3	3	1	65	7449.147117	325.6980238	269.707846	385.2628111	239.9145338	1	1	2	1	0	0	0	1	0	0
0	0.022727273	0.113636364	0.863636364	0	0	248.5320336	0.163265306	0.163265306	0.142857143	24.44444444	0.163265306	2.409067887	0	0	Laufstall	2018	1	2	3	0	45	7068.80288	297.3365061	256.4619716	379.0322142	246.8578388	0	0	0	1	0	0	0	0	0	0
0	0.109090909	0.145454545	0.745454545	0	0	196.8596915	0.084507042	0.169014085	0.070422535	40	0.084507042	2.384383794	0	0	Laufstall	2018	2	3	2	3	64	8261.653022	328.9751818	289.9134219	397.2405603	205.3223606	2	2	2	1	0	0	0	0	0	0
1	0.617647059	0.029411765	0.352941176	1	0	251.1946725	0.178571429	0.107142857	0.035714286	8.823529412	0.035714286	3.420840376	1	1	Anbindung	2018	3	3	3	3	34	5116.196564	200.8741436	167.9572086	423.4050528	247.5763365	1	1	2	1	0	0	0	0	0	0
0	0.144927536	0.173913043	0.68115942	0	0	199.1835394	0.333333333	0.666666667	0.272727273	48.52941176	0.015151515	2.897825771	0	0	Laufstall	2018	3	1	2	3	70	7363.876494	308.9615035	262.5024954	391.2421442	197.627289	0	1	0	1	0	0	0	0	0	0
0	0.235294118	0.098039216	0.666666667	0	0	204.2211396	0.305084746	0.406779661	0.372881356	49.20634921	0.084745763	2.365626384	0	0	Laufstall	2018	2	2	3	2	63	7125.901633	311.8065999	242.3349287	390.1109702	213.8914967	1	1	1	1	0	0	0	1	0	1
0	0.042857143	0.214285714	0.742857143	0	0	222.7744051	0.067567568	0.243243243	0.040540541	22.53521127	0.054054054	2.44974252	0	0	Laufstall	2018	3	3	3	3	71	9993.875896	413.8869676	356.849815	385.4856331	203.6562253	1	2	1	1	0	1	1	1	0	0
0	0.048780488	0.195121951	0.756097561	0	1	230.7223376	0.045454545	0.227272727	0.068181818	26.31578947	0.068181818	1.677210061	0	0	Laufstall	2018	2	1	3	3	39	6713.704452	290.322287	249.0815497	424.5707569	220.5425683	1	0	2	1	2	0	0	1	0	0
1	0.181818182	0.090909091	0.727272727	1	0	252.507065	0.142857143	0.142857143	0	30.76923077	0	3.103834957	1	1	Anbindung	2018	3	1	3	3	13	3939.660915	160.98392	128.434913	463.855205	204.4679885	2	1	1	1	0	0	0	0	0	0
0	0.352941176	0	0.647058824	0	1	339.5912296	0.216216216	0.081081081	0.297297297	41.02564103	0.054054054	2.501766674	0	0	Anbindung	2018	1	3	3	2	15	6279.485558	260.5262171	224.9589623	464.278482	263.3721721	0	0	0	1	0	0	0	1	0	0
0	0.027027027	0.283783784	0.689189189	0	0	202.0162456	0.111111111	0.291666667	0.027777778	20.77922078	0.083333333	2.711061748	0	0	Laufstall	2018	3	1	2	3	77	8417.15274	331.7757962	304.9734951	374.7003646	184.4115492	0	2	2	1	0	0	0	0	0	1
1	0.083333333	0.041666667	0.875	0	0	214.402654	0.074074074	0.296296296	0.074074074	16	0.074074074	2.827517985	1	0	Laufstall	2018	3	1	3	3	26	8703.218418	366.6915492	305.4448135	397.6376964	205.5061006	1	2	2	1	0	1	0	0	0	0
0	0.18627451	0.068627451	0.745098039	0	0	191.7884979	0.20952381	0.20952381	0.152380952	38.23529412	0.114285714	2.793790992	0	0	Laufstall	2018	3	2	1	3	102	7747.485798	313.3095546	274.0391031	374.9871513	213.1770198	1	0	0	1	0	0	0	0	0	0
1	0.169811321	0.075471698	0.754716981	0	0	203.0030525	0.25	0.326923077	0.038461538	24.07407407	0.134615385	2.596474429	1	0	Laufstall	2018	3	3	2	0	55	8400.112419	324.1609703	291.4476797	357.9130973	234.0306281	2	2	2	0	0	0	0	0	1	0
1	0.111111111	0.037037037	0.851851852	1	0	270.1589103	0	0	0	14.81481481	0.074074074	2.010957418	1	0	Anbindung	2018	2	1	2	3	26	7788.02639	299.0284899	256.0672979	410.7387762	221.4239746	2	2	2	1	2	0	0	1	0	1
1	0.269230769	0.115384615	0.615384615	0	0	209.7526527	0.5	0.884615385	0.076923077	15.38461538	0	2.1717721	1	1	Laufstall	2018	2	1	3	3	26	8057.388135	313.3563903	271.014489	393.3399759	150.0847656	0	2	2	1	0	0	0	0	0	0
0	0.212121212	0.060606061	0.727272727	0	0	230.0873573	0.21875	0.21875	0.09375	38.23529412	0.125	2.164120154	0	0	Laufstall	2018	1	1	3	3	34	8866.061734	386.5803241	317.1361747	433.4996366	181.5606947	2	1	1	1	0	1	0	0	0	1
0	0.083333333	0.020833333	0.895833333	0	0	161.6643118	0.25	0.480769231	0.038461538	4.166666667	0.019230769	2.781891871	1	1	Laufstall	2018	3	3	3	3	46	8358.764675	323.6179362	294.1831853	371.1672235	179.5913235	1	1	2	1	0	0	0	0	0	0
0	0	0.171428571	0.828571429	0	0	186.0592532	0.027777778	0.055555556	0.083333333	29.41176471	0.027777778	2.214789069	0	0	Laufstall	2018	3	1	3	0	34	8045.684301	325.3488171	280.0560682	398.8174993	259.1747733	1	2	2	1	2	0	0	0	0	0
1	0	0.125	0.875	1	1	195.4534453	0.5	0.2	0.1	0	0.1	2.734293182	1	0	Anbindung	2018	3	3	3	3	7	7574.920461	314.1731979	247.8523678	381.7002548	299.8835176	1	1	1	1	0	0	0	0	0	0
1	0.2	0.05	0.75	1	0	221.8205603	0.25	0.642857143	0.107142857	7.407407407	0	2.133414221	1	0	Laufstall	2018	3	1	3	2	27	6939.723177	270.6208879	230.7608129	426.8920448	288.7808357	0	0	0	1	0	0	0	0	0	0
0	0.2	0	0.8	0	1	171.4828937	0	0	0	0	0.1	2.308419909	0	0	Anbindung	2018	3	1	3	3	10	6007.764295	263.5289248	209.5242976	417.5232688	146.9874547	1	1	2	1	0	0	0	0	0	0
0	0.181818182	0	0.818181818	0	0	318.2245203	0.304347826	0.086956522	0.086956522	36.36363636	0.043478261	2.230290346	0	0	Anbindung	2018	1	1	3	3	24	6798.774313	298.7718787	242.1959996	432.5009582	163.2770494	1	1	0	1	0	0	0	0	0	0
0	0.04	0.08	0.88	0	0	173.6963514	0.083333333	0.166666667	0.125	24	0.125	2.798642442	0	0	Laufstall	2018	1	1	2	3	28	6932.557741	306.9394917	230.9167624	377.9528811	147.9561249	1	2	2	1	1	0	0	0	2	0
0	0.304347826	0.043478261	0.652173913	0	0	199.2428403	0.333333333	0.428571429	0.19047619	22.72727273	0.19047619	1.912966559	0	0	Anbindung	2018	3	2	3	3	23	9016.71289	386.1177789	319.8862966	411.2546015	174.1177797	0	0	0	1	2	0	0	0	0	0
0	0.115384615	0.076923077	0.807692308	0	0	212.8913723	0.357142857	0.25	0.285714286	16.66666667	0.035714286	2.282721972	0	0	Anbindung	2018	3	1	3	2	26	7002.505371	291.5797922	241.3160111	431.7896526	206.4469332	1	2	2	1	2	0	0	0	0	0
0	0.083333333	0	0.916666667	0	0	169.1445908	0.476190476	0.238095238	0.238095238	16.66666667	0.095238095	3.10697913	0	0	Anbindung	2018	3	1	3	3	25	7409.392688	316.0162083	252.3847758	398.0923163	272.8042066	0	2	2	1	0	0	1	0	2	0
1	0	0	1	1	1	224.6161459	0.083333333	0.083333333	0.083333333	10	0	3.047475112	1	1	Laufstall	2018	3	1	3	2	11	5513.915222	224.6814398	195.7578943	417.407757	393.4065675	1	2	0	1	2	0	0	0	0	0
0	0.101694915	0.101694915	0.796610169	1	0	160.0750999	0.105263158	0.350877193	0.140350877	22.95081967	0.105263158	2.205345289	0	0	Laufstall	2018	1	1	3	3	61	5714.261603	241.3680122	192.7816703	435.0722341	187.3092629	1	2	0	1	1	0	0	0	0	0
1	0.052631579	0.289473684	0.657894737	1	0	165.3025731	0.093023256	0.395348837	0.023255814	6.976744186	0.069767442	3.338077174	1	0	Laufstall	2019	3	1	3	3	42	5244.912293	210.5008323	169.0774213	380.8241643	175.2778251	0	2	2	1	0	0	0	0	0	0
0	0.16	0.08	0.76	0	0	178.1994049	0.230769231	0.346153846	0.038461538	20	0.038461538	3.328539338	0	0	Laufstall	2019	2	1	3	1	26	8275.035513	338.9378278	277.6739769	372.9356519	255.0880386	0	0	0	1	0	0	0	0	0	0
0	0	0.384615385	0.615384615	0	0	173.9762708	0.068965517	0.172413793	0.275862069	7.692307692	0.103448276	2.115417346	0	0	Anbindung	2019	1	1	3	3	25	8594.074608	390.4153883	306.2460745	417.4861862	246.160759	1	2	2	1	0	0	0	1	0	0
0	0.035714286	0.25	0.714285714	0	1	222.3105919	0.576923077	0.461538462	0.076923077	7.692307692	0.076923077	2.129779827	0	0	Anbindung	2019	3	2	1	3	28	8155.204166	333.7449786	293.5444542	406.5909752	209.5215449	0	2	0	1	0	0	0	0	0	0
1	0.035714286	0.25	0.714285714	0	0	177.3676509	0.068965517	0.24137931	0.24137931	44.44444444	0.068965517	2.526228525	1	0	Laufstall	2019	2	2	1	3	28	7993.371105	331.8059467	279.4314577	362.9777329	173.2896706	1	2	0	1	0	0	0	0	0	0
0	0.074074074	0.111111111	0.814814815	0	0	238.8589788	0.2	0.24	0.12	28	0	2.714255346	0	0	Anbindung	2019	3	1	3	3	27	7814.672708	354.5732698	285.0349035	386.1448104	188.2408648	2	0	1	1	0	2	0	0	0	0
0	0	0.045454545	0.954545455	1	0	178.9697507	0.217391304	0.782608696	0.130434783	9.090909091	0.043478261	2.462746787	0	1	other	2019	2	1	3	3	23	5561.529428	228.6795007	191.6742822	368.2318875	286.266204	0	2	2	1	0	0	0	0	0	0
1	0.166666667	0	0.833333333	1	1	141.9145793	0.25	0.5	0.166666667	33.33333333	0	3.707918425	1	1	Laufstall	2019	3	1	1	2	12	6784.532352	258.267437	238.6292016	442.9302518	214.0992427	0	0	0	1	0	0	0	0	0	0
0	0.185185185	0.148148148	0.666666667	0	1	247.4281711	0.15625	0.34375	0.125	32	0.03125	2.850188505	0	0	Laufstall	2019	3	2	3	3	26	8589.415162	343.8968388	311.5521927	375.0021621	159.7780199	2	2	0	1	0	0	0	0	0	0
0	0	0.4	0.6	0	1	141.914101	0.3	0.2	0.1	0	0.2	2.700356029	0	0	other	2019	3	1	3	1	9	8397.185005	334.6013371	287.8680164	371.52336	149.0382385	1	0	0	1	0	0	0	0	0	0
0	0.04	0.16	0.8	1	0	214.5457405	0.083333333	0.25	0.125	32	0.083333333	2.40660153	0	0	Laufstall	2019	3	3	3	3	26	7043.416634	322.8241466	247.5760797	393.353873	166.5938333	0	2	2	1	0	0	0	1	0	0
0	0.147058824	0.088235294	0.764705882	0	0	269.0544139	0.1	0.25	0.1	27.5	0.1	2.257389609	0	0	Laufstall	2019	3	1	1	3	38	4764.205807	204.4790502	167.6391812	430.0299293	421.7949029	1	2	0	1	0	0	0	0	0	0
1	0.333333333	0	0.666666667	1	1	228.4283939	0.294117647	0.058823529	0	18.75	0	3.069628731	1	1	Anbindung	2019	3	2	3	3	16	5439.761926	224.3329111	178.5071087	436.388861	208.162227	0	1	0	1	0	0	0	0	0	1
1	0.275862069	0.172413793	0.551724138	1	1	229.384785	0.033333333	0.5	0	19.35483871	0	3.524631694	1	1	Laufstall	2019	3	1	3	3	32	6866.505497	283.3033072	231.4825506	427.6438772	203.5308305	0	1	0	1	2	0	0	0	0	1
0	0.24137931	0.068965517	0.689655172	0	0	181.5499882	0.290322581	0.096774194	0.225806452	0	0.064516129	2.352240548	0	0	Anbindung	2019	3	2	3	3	29	8101.570415	354.7759313	296.7117205	387.3502575	223.4977967	0	2	0	1	0	0	0	0	0	1
0	0	0.111111111	0.888888889	0	1	133.2756087	0.3	0.2	0.1	11.11111111	0	2.996041313	0	0	Anbindung	2019	3	1	3	2	9	6780.095955	313.5532118	243.8929244	397.1506609	208.629377	0	0	2	1	0	0	0	0	0	0
0	0.039215686	0.156862745	0.803921569	0	0	191.683137	0.107142857	0.142857143	0.178571429	45.09803922	0.053571429	2.296329317	0	1	Laufstall	2019	3	1	3	3	51	7168.237029	296.244272	244.034857	404.5845516	197.5851981	2	0	0	1	0	2	0	0	0	1
1	0	0.517241379	0.482758621	0	0	211.1696604	0.125	0.09375	0.03125	0	0.0625	2.813976839	1	0	Laufstall	2019	2	2	3	3	30	7483.07755	307.7981179	280.2086858	411.6143974	223.5937063	0	0	0	1	2	0	0	0	1	0
0	0.129032258	0.064516129	0.806451613	1	0	244.9249652	0.096774194	0.387096774	0	18.18181818	0.032258065	2.800475183	0	1	Laufstall	2019	3	1	3	3	32	5852.730911	238.0894693	193.2261875	381.0696372	163.5865618	0	2	2	1	0	0	0	0	0	0
0	0.2	0.075	0.725	0	0	206.45671	0.275	0.725	0.2	67.5	0.05	2.485316906	1	1	Laufstall	2019	2	3	3	0	37	7157.718386	296.4304177	245.8524504	421.6225088	257.5138966	1	2	2	1	2	0	0	0	0	0
1	0.068181818	0.068181818	0.863636364	1	0	220.6195075	0.071428571	0.5	0.142857143	26.66666667	0.047619048	2.651966525	1	0	Laufstall	2019	3	3	3	3	42	6528.934338	275.7328211	211.5703014	416.6341227	280.2441307	1	2	2	1	0	0	0	1	1	0
0	0.36	0.08	0.56	0	0	256.7598478	0.407407407	0.518518519	0.296296296	24	0.111111111	2.373965627	0	0	Anbindung	2019	1	3	2	3	26	9197.409147	384.3941993	324.0361895	416.9596886	143.750989	0	2	2	1	2	0	0	0	0	0
0	0.055555556	0.111111111	0.833333333	0	0	213.3163603	0.078947368	0.342105263	0.157894737	44.44444444	0.052631579	2.46826304	0	0	Laufstall	2019	2	2	3	3	36	6895.79568	284.2427878	237.3037901	382.313384	195.4578322	1	2	0	1	0	0	0	0	0	0
0	0.041666667	0.083333333	0.875	0	1	148.1371204	0.181818182	0.136363636	0.045454545	20.83333333	0.136363636	2.403128138	0	0	Anbindung	2019	2	1	3	1	24	7757.06544	347.8205095	275.71463	411.5228995	157.7175817	0	2	0	1	2	0	0	0	0	0
0	0.066666667	0.266666667	0.666666667	0	0	193.8701701	0.161290323	0.548387097	0.096774194	30	0.161290323	2.820196902	0	1	Laufstall	2019	3	3	3	2	30	7927.214856	326.0750599	276.9036917	360.6582199	225.5943494	1	1	2	1	2	1	0	0	0	0
0	0.093023256	0.209302326	0.697674419	0	0	209.8385789	0.333333333	0.428571429	0.19047619	0	0.071428571	2.801815714	0	0	other	2019	2	3	3	3	41	6333.07974	262.1333584	230.0566303	403.1783994	255.2727954	0	2	2	1	0	0	0	0	0	0
0	0.032258065	0.451612903	0.516129032	0	0	220.3764683	0.137931034	0.275862069	0.310344828	26.66666667	0.034482759	2.261167955	0	0	Anbindung	2019	2	1	1	2	30	7526.167424	318.8550878	265.8245593	405.6967705	181.010538	1	2	2	1	1	0	0	0	0	0
0	0.055555556	0.25	0.694444444	0	0	160.4413248	0.083333333	0.388888889	0.027777778	20	0.055555556	2.478266322	0	0	Laufstall	2019	2	2	1	3	34	9509.914029	367.1715681	331.6583636	371.3044106	124.3225587	0	2	2	1	0	0	0	0	0	0
0	0.129032258	0.064516129	0.806451613	0	0	271.6230438	0.185185185	0.444444444	0.037037037	35.48387097	0.074074074	2.191078406	0	0	Laufstall	2019	3	1	1	3	30	7326.516809	314.9827214	263.9539152	409.7366938	140.3231637	2	2	2	1	0	0	0	0	0	0
1	0.068965517	0	0.931034483	0	0	211.248639	0.3125	0.40625	0.03125	23.33333333	0.03125	2.546816372	1	0	Anbindung	2019	3	2	1	2	30	7611.12227	319.145099	277.1618604	407.2793102	325.2159677	0	0	2	1	0	0	0	0	0	0
0	0	0.264705882	0.735294118	0	0	188.209252	0.151515152	0.303030303	0.181818182	55.88235294	0.060606061	2.302251597	0	0	Laufstall	2019	3	1	3	3	33	7152.236944	317.3457144	259.4712999	403.1289005	209.8627101	1	2	2	1	2	0	0	0	0	0
0	0.071428571	0.071428571	0.857142857	0	0	231.3143315	0.311111111	0.4	0.244444444	32.55813953	0	2.246394047	0	0	Anbindung	2019	2	3	3	3	42	8341.625452	350.7164055	302.7538359	399.8325166	406.4639477	2	2	2	1	0	1	0	0	0	0
0	0.054054054	0.108108108	0.837837838	0	0	179.4402649	0.138888889	0.388888889	0.222222222	27.77777778	0	2.359020375	0	0	Laufstall	2019	3	1	3	3	37	8235.561741	342.7081047	285.630624	399.1594239	191.0175887	0	0	0	1	0	0	0	0	0	0
0	0	0.288888889	0.711111111	0	0	199.4156987	0.065217391	0.217391304	0.130434783	39.53488372	0.02173913	2.374219457	0	1	Laufstall	2019	3	2	2	3	44	7577.271017	326.8368876	264.659905	412.9688877	164.2970858	0	0	0	1	0	0	0	0	0	0
0	0.130434783	0.130434783	0.739130435	0	0	160.0299749	0.104166667	0.479166667	0.145833333	38.0952381	0	2.567379332	0	0	Laufstall	2019	3	1	1	1	44	7117.678836	291.0728744	244.004705	388.9994465	309.1396778	0	0	0	1	0	0	0	0	0	0
1	0.068181818	0.113636364	0.818181818	0	0	255.0702454	0.090909091	0.5	0.227272727	23.25581395	0.045454545	2.362445351	1	0	Laufstall	2019	1	1	3	1	44	6741.617295	269.3889229	226.1283487	367.3517333	205.4888596	1	1	2	1	2	0	0	0	0	0
0	0.071428571	0.19047619	0.738095238	0	0	176.815444	0.357142857	0.166666667	0.19047619	23.80952381	0.119047619	2.529821323	0	0	other	2019	3	1	3	3	42	7431.534665	293.8158052	254.1183269	371.7447352	159.723186	1	2	2	1	0	0	0	0	0	0
0	0.12195122	0.365853659	0.512195122	0	0	184.6017321	0.097560976	0.12195122	0.097560976	35	0.073170732	2.861689709	0	0	Laufstall	2019	1	3	3	2	38	8149.990192	343.7778523	291.8801581	369.3948168	241.670614	2	0	2	1	0	0	0	0	0	0
1	0.219512195	0.048780488	0.731707317	0	0	240.5325782	0.292682927	0.414634146	0.317073171	36.58536585	0.024390244	2.498224536	0	0	other	2019	2	1	3	3	41	6824.607709	284.0739526	244.7020445	399.1967642	184.7564707	1	1	2	1	0	2	0	0	0	0
0	0.195121951	0.048780488	0.756097561	0	0	250.7803112	0.125	0.35	0.125	51.2195122	0	1.727425647	0	0	Laufstall	2019	3	2	3	3	40	9087.834601	376.4548042	333.1283228	411.9809023	171.1234119	1	2	0	1	0	0	0	0	0	0
0	0.078947368	0.157894737	0.763157895	0	0	244.8987095	0.029411765	0.117647059	0.058823529	57.89473684	0.117647059	2.570556474	1	0	Laufstall	2019	3	3	2	1	38	7352.077696	292.1771949	252.0467508	394.2413402	147.4511832	0	0	0	1	0	0	0	0	0	0
0	0.292682927	0.048780488	0.658536585	1	0	220.5999652	0.24	0.68	0.02	53.84615385	0.04	2.702894197	0	1	Laufstall	2019	3	1	1	3	51	5838.813625	259.2261358	194.3883741	433.3321801	229.4734506	0	2	2	1	0	0	0	0	0	0
0	0.127659574	0.021276596	0.85106383	0	0	257.5728842	0.06	0.26	0.02	8.333333333	0.02	2.514157812	1	0	Laufstall	2019	3	1	3	3	50	7030.443337	284.8473226	246.1777862	387.8695739	148.1907361	0	2	2	1	2	0	0	0	0	0
0	0.179487179	0.102564103	0.717948718	0	0	206.9937202	0.157894737	0.394736842	0.578947368	58.97435897	0.052631579	2.524783565	0	0	Laufstall	2019	1	1	3	3	37	8423.099558	348.1142721	291.8986724	373.5489907	135.7147237	0	0	2	1	0	0	0	0	0	0
0	0.119047619	0.095238095	0.785714286	0	0	187.2259213	0.023809524	0.119047619	0.119047619	36.58536585	0.071428571	2.452113701	0	0	Laufstall	2019	3	1	3	3	41	6886.544159	269.5720492	238.9879122	405.970892	249.8511582	2	2	0	1	0	1	0	0	0	0
